# Supplementary material for: Crystal structure of 4-(di­methyl­amino)­pyridinium 4-amino­benzoate dihydrate
Source: Acta Crystallogr E Crystallogr Commun. 2015 Jan 1;71(Pt 1):o26–7. doi: 10.1107/S2056989014026310 (PMC4331910; doi:10.1107/S2056989014026310)
Supplement: Supplementary file 1 [file e-71-00o26-sup1.cif]

##############################################################################
#                                                                            #
# This CIF contains the data in a paper accepted for publication in          #
# Acta Crystallographica Section E. It conforms to the requirements of       #
# Notes for Authors for Acta Crystallographica Section E, and has been       #
# peer reviewed under the auspices of the IUCr Commission on Journals.       #
#                                                                            #
# Full details of the Crystallographic Information File format               #
# are given in the paper "The Crystallographic Information File (CIF):       #
# a New Standard Archive File for Crystallography" by S. R. Hall, F. H.      #
# Allen and I. D. Brown [Acta Cryst. (1991), A47, 655-685].                  #
#                                                                            #
# The current version of the core CIF dictionary is obtainable from          #
# ftp://ftp.iucr.org/pub/cif_core.dic.                                       #
#                                                                            #
# Software is freely available for graphical display of the structure(s)     #
# in this CIF. For information consult the CIF software page                 #
# http://www.iucr.org/resources/cif/software.                                #
#                                                                            #
# This file may be used for bona fide research purposes within the           #
# scientific community so long as proper attribution is given to the journal # 
# article from which it was obtained.                                        #
#                                                                            #
##############################################################################
data_global
_audit_creation_method     SHELXL97
_journal_date_recd_electronic     2014-11-29
_journal_date_accepted     2014-11-30
_journal_name_full     'Acta Crystallographica, Section E'
_journal_year     2015
_journal_volume     71
_journal_issue      1
_journal_page_first     o26
_journal_page_last     o27
_journal_paper_category     HO
_journal_paper_doi     10.1107/S2056989014026310
_journal_coeditor_code     HB7333
_publ_contact_author_name     'G. Chakkaravarthi'
_publ_contact_author_address
;
Department of Physics
CPCL Polytechnic College
Chennai 600 068
India
;
_publ_contact_author_email
                             'chakkaravarthi_2005@yahoo.com, kan_uma6@yahoo.com'
_publ_contact_author_fax     ?
_publ_contact_author_phone     '09940334668'
_publ_section_title
;
Crystal structure of 4-(dimethylamino)pyridinium 4-aminobenzoate dihydrate
;
_publ_section_title_footnote     .
loop_
    _publ_author_name
    _publ_author_address
    'A. Thirunavukkarasu'
;
Department of Physics,
Presidency College,
Chennai 600 005,
India
;
    'A. Silambarasan'
;
Department of Physics,
Presidency College,
Chennai 600 005,
India
;
    'R. Mohan Kumar'
;
Department of Physics,
Presidency College,
Chennai 600 005,
India
;
    'P. R. Umarani'
;
Directorate of Collegiate Education,
Govt. of Tamil Nadu,
Chennai 600 006,
India
;
    'G. Chakkaravarthi'
;
Department of Physics,
CPCL Polytechnic College,
Chennai 600 068,
India
;
_publ_section_synopsis     .
data_I
_audit_creation_method     SHELXL-97
_database_code_depnum_ccdc_archive     'CCDC 1036769'
_chemical_name_systematic
;
4-(Dimethylamino)pyridinium 4-aminobenzoate dihydrate
;
_chemical_name_common     ?
_chemical_formula_moiety     'C7 H11 N2 +, C7 H6 N O2 -, 2(H2 O)'
_chemical_formula_sum     'C14 H21 N3 O4'
_chemical_formula_iupac     'C7 H11 N2 +, C7 H6 N O2 -, 2H2 O'
_chemical_formula_weight     295.34
_chemical_melting_point     ?
_symmetry_cell_setting     triclinic
_symmetry_space_group_name_H-M     'P -1'
_symmetry_space_group_name_Hall     '-P 1 '
loop_
    _symmetry_equiv_pos_as_xyz
    'x, y, z'
    '-x, -y, -z'
_cell_length_a     9.3402(7)
_cell_length_b     9.7999(7)
_cell_length_c     10.2132(8)
_cell_angle_alpha     65.755(3)
_cell_angle_beta     69.983(2)
_cell_angle_gamma     89.212(3)
_cell_volume     792.08(10)
_cell_formula_units_Z     2
_cell_measurement_reflns_used     1058
_cell_measurement_theta_min     2.3
_cell_measurement_theta_max     26.7
_cell_measurement_temperature     295(2)
_exptl_crystal_description     block
_exptl_crystal_colour     colourless
_exptl_crystal_size_max     0.30
_exptl_crystal_size_mid     0.24
_exptl_crystal_size_min     0.20
_exptl_crystal_density_diffrn     1.238
_exptl_crystal_density_meas     ?
_exptl_crystal_density_method     'not measured'
_exptl_crystal_F_000     316
_exptl_absorpt_coefficient_mu     0.092
_exptl_absorpt_correction_type     multi-scan
_exptl_absorpt_process_details
;
(SADABS; Sheldrick, 1996)
;
_exptl_absorpt_correction_T_min     0.9730
_exptl_absorpt_correction_T_max     0.9819
_exptl_special_details     ?
_diffrn_ambient_temperature     295(2)
_diffrn_radiation_type     MoK\a
_diffrn_radiation_wavelength     0.71073
_diffrn_radiation_source     'fine-focus sealed tube'
_diffrn_radiation_monochromator     graphite
_diffrn_measurement_device_type     'Bruker Kappa APEXII CCD'
_diffrn_measurement_method     '\w and \f scan'
_diffrn_detector_area_resol_mean     ?
_diffrn_reflns_number     16983
_diffrn_reflns_av_R_equivalents     0.0250
_diffrn_reflns_av_sigmaI/netI     0.0208
_diffrn_reflns_theta_min     2.30
_diffrn_reflns_theta_max     26.72
_diffrn_reflns_theta_full     26.72
_diffrn_measured_fraction_theta_max     0.993
_diffrn_measured_fraction_theta_full     0.993
_diffrn_reflns_limit_h_min     -11
_diffrn_reflns_limit_h_max     11
_diffrn_reflns_limit_k_min     -12
_diffrn_reflns_limit_k_max     12
_diffrn_reflns_limit_l_min     -12
_diffrn_reflns_limit_l_max     12
_diffrn_standards_number     0
_diffrn_standards_interval_count     ?
_diffrn_standards_interval_time     0
_diffrn_standards_decay_%     ?
_refine_special_details
;
 Refinement of F^2^ against ALL reflections.  The weighted R-factor wR and
 goodness of fit S are based on F^2^, conventional R-factors R are based
 on F, with F set to zero for negative F^2^. The threshold expression of
 F^2^ > 2sigma(F^2^) is used only for calculating R-factors(gt) etc. and is
 not relevant to the choice of reflections for refinement.  R-factors based
 on F^2^ are statistically about twice as large as those based on F, and R-
 factors based on ALL data will be even larger.
;
_reflns_number_total     3337
_reflns_number_gt     2141
_reflns_threshold_expression     I>2\s(I)
_refine_ls_structure_factor_coef     Fsqd
_refine_ls_matrix_type     full
_refine_ls_R_factor_all     0.0863
_refine_ls_R_factor_gt     0.0539
_refine_ls_wR_factor_gt     0.1384
_refine_ls_wR_factor_ref     0.1678
_refine_ls_goodness_of_fit_ref     1.030
_refine_ls_restrained_S_all     1.029
_refine_ls_number_reflns     3337
_refine_ls_number_parameters     216
_refine_ls_number_restraints     7
_refine_ls_hydrogen_treatment     mixed
_refine_ls_weighting_scheme     calc
_refine_ls_weighting_details
         'calc w=1/[\s^2^(Fo^2^)+(0.0709P)^2^+0.2681P] where P=(Fo^2^+2Fc^2^)/3'
_atom_sites_solution_hydrogens     geom
_atom_sites_solution_primary     direct
_atom_sites_solution_secondary     difmap
_refine_ls_shift/su_max     0.000
_refine_ls_shift/su_mean     0.000
_refine_diff_density_max     0.290
_refine_diff_density_min     -0.226
_refine_ls_extinction_method     none
_refine_ls_extinction_coef     ?
loop_
    _atom_type_symbol
    _atom_type_description
    _atom_type_scat_dispersion_real
    _atom_type_scat_dispersion_imag
    _atom_type_scat_source
    'C' 'C' 0.0033 0.0016
                         'International Tables Vol C Tables 4.2.6.8 and 6.1.1.4'
    'H' 'H' 0.0000 0.0000
                         'International Tables Vol C Tables 4.2.6.8 and 6.1.1.4'
    'N' 'N' 0.0061 0.0033
                         'International Tables Vol C Tables 4.2.6.8 and 6.1.1.4'
    'O' 'O' 0.0106 0.0060
                         'International Tables Vol C Tables 4.2.6.8 and 6.1.1.4'
_computing_data_collection
;
APEX2 (Bruker, 2004)
;
_computing_cell_refinement
;
SAINT (Bruker, 2004)
;
_computing_data_reduction
;
SAINT (Bruker, 2004)
;
_computing_structure_solution
;
SHELXS97 (Sheldrick, 2008)
;
_computing_structure_refinement
;
SHELXL97 (Sheldrick, 2008)
;
_computing_molecular_graphics
;
PLATON (Spek, 2009)
;
_computing_publication_material
;
SHELXL97 (Sheldrick, 2008)
;
loop_
    _atom_site_type_symbol
    _atom_site_label
    _atom_site_fract_x
    _atom_site_fract_y
    _atom_site_fract_z
    _atom_site_U_iso_or_equiv
    _atom_site_adp_type
    _atom_site_calc_flag
    _atom_site_refinement_flags
    _atom_site_occupancy
    _atom_site_symmetry_multiplicity
    _atom_site_disorder_assembly
    _atom_site_disorder_group
    C C1 0.2531(2) 0.4227(2) 0.2980(2) 0.0514(5) Uani d . 1 1 . .
    C C2 0.3081(2) 0.4846(2) 0.1370(2) 0.0542(5) Uani d . 1 1 . .
    H H2 0.3434 0.4230 0.0871 0.065 Uiso calc R 1 1 . .
    C C3 0.3104(2) 0.6362(2) 0.0517(2) 0.0531(5) Uani d . 1 1 . .
    H H3 0.3492 0.6757 -0.0556 0.064 Uiso calc R 1 1 . .
    C C4 0.2567(2) 0.7315(2) 0.1210(2) 0.0491(4) Uani d . 1 1 . .
    C C5 0.2008(2) 0.6690(2) 0.2806(2) 0.0568(5) Uani d . 1 1 . .
    H H5 0.1630 0.7305 0.3302 0.068 Uiso calc R 1 1 . .
    C C6 0.1998(2) 0.5183(2) 0.3680(2) 0.0581(5) Uani d . 1 1 . .
    H H6 0.1631 0.4799 0.4751 0.070 Uiso calc R 1 1 . .
    C C7 0.2563(2) 0.8938(2) 0.0265(3) 0.0577(5) Uani d . 1 1 . .
    C C8 0.1012(3) 0.3280(2) 0.9041(3) 0.0708(6) Uani d . 1 1 . .
    H H8 0.0065 0.2666 0.9669 0.085 Uiso calc R 1 1 . .
    C C9 0.1039(3) 0.4747(2) 0.8167(3) 0.0655(6) Uani d . 1 1 . .
    H H9 0.0118 0.5130 0.8197 0.079 Uiso calc R 1 1 . .
    C C10 0.2434(3) 0.5707(2) 0.7214(3) 0.0622(6) Uani d . 1 1 . .
    C C11 0.3751(3) 0.5037(3) 0.7234(3) 0.0903(9) Uani d . 1 1 . .
    H H11 0.4716 0.5621 0.6622 0.108 Uiso calc R 1 1 . .
    C C12 0.3649(3) 0.3550(3) 0.8129(3) 0.0892(8) Uani d . 1 1 . .
    H H12 0.4546 0.3123 0.8114 0.107 Uiso calc R 1 1 . .
    C C13 0.3933(4) 0.8197(4) 0.5480(5) 0.159(2) Uani d . 1 1 . .
    H H13A 0.4464 0.8139 0.6153 0.238 Uiso calc R 1 1 . .
    H H13B 0.3738 0.9215 0.5003 0.238 Uiso calc R 1 1 . .
    H H13C 0.4557 0.7910 0.4695 0.238 Uiso calc R 1 1 . .
    C C14 0.1109(4) 0.7869(3) 0.6311(4) 0.1021(10) Uani d . 1 1 . .
    H H14A 0.0473 0.7295 0.6093 0.153 Uiso calc R 1 1 . .
    H H14B 0.1394 0.8888 0.5515 0.153 Uiso calc R 1 1 . .
    H H14C 0.0548 0.7877 0.7290 0.153 Uiso calc R 1 1 . .
    N N1 0.2553(2) 0.2736(2) 0.3824(2) 0.0707(5) Uani d D 1 1 . .
    H H1A 0.218(3) 0.236(3) 0.4832(12) 0.078(8) Uiso d D 1 1 . .
    H H1B 0.282(3) 0.218(3) 0.331(3) 0.082(8) Uiso d D 1 1 . .
    N N2 0.2282(2) 0.2677(2) 0.9039(2) 0.0694(5) Uani d D 1 1 . .
    H H2A 0.218(3) 0.1687(12) 0.961(2) 0.079(7) Uiso d D 1 1 . .
    N N3 0.2487(3) 0.7185(2) 0.6365(3) 0.0864(7) Uani d . 1 1 . .
    O O1 0.18777(18) 0.97118(16) 0.09587(19) 0.0718(5) Uani d . 1 1 . .
    O O2 0.3219(2) 0.94822(18) -0.1168(2) 0.0820(5) Uani d . 1 1 . .
    O O3 0.8669(2) 0.9002(3) 0.2848(2) 0.0923(6) Uani d D 1 1 . .
    H H3A 0.816(4) 0.948(4) 0.233(4) 0.138 Uiso d D 1 1 . .
    H H3B 0.9578(17) 0.921(4) 0.225(4) 0.138 Uiso d D 1 1 . .
    O O4 0.6374(2) 0.9148(2) 0.7810(3) 0.0908(6) Uani d D 1 1 . .
    H H4A 0.5475(17) 0.930(4) 0.810(4) 0.136 Uiso d D 1 1 . .
    H H4B 0.693(4) 0.960(4) 0.803(4) 0.136 Uiso d D 1 1 . .
loop_
    _atom_site_aniso_label
    _atom_site_aniso_U_11
    _atom_site_aniso_U_22
    _atom_site_aniso_U_33
    _atom_site_aniso_U_12
    _atom_site_aniso_U_13
    _atom_site_aniso_U_23
    C1 0.0425(10) 0.0498(10) 0.0531(11) 0.0097(8) -0.0151(8) -0.0161(9)
    C2 0.0508(11) 0.0528(11) 0.0534(11) 0.0106(8) -0.0121(9) -0.0236(9)
    C3 0.0493(11) 0.0562(11) 0.0442(10) 0.0081(8) -0.0124(8) -0.0168(9)
    C4 0.0419(10) 0.0491(10) 0.0529(11) 0.0087(8) -0.0171(8) -0.0194(9)
    C5 0.0549(11) 0.0607(12) 0.0589(12) 0.0174(9) -0.0196(9) -0.0310(10)
    C6 0.0560(12) 0.0667(13) 0.0444(11) 0.0145(9) -0.0153(9) -0.0202(9)
    C7 0.0482(11) 0.0525(11) 0.0687(14) 0.0109(9) -0.0246(10) -0.0206(10)
    C8 0.0618(13) 0.0555(12) 0.0919(17) 0.0015(10) -0.0354(12) -0.0230(12)
    C9 0.0616(13) 0.0575(12) 0.0797(15) 0.0095(10) -0.0316(11) -0.0273(11)
    C10 0.0718(14) 0.0553(12) 0.0667(13) 0.0014(10) -0.0410(11) -0.0202(10)
    C11 0.0593(14) 0.0892(18) 0.0937(19) -0.0039(13) -0.0376(14) -0.0048(15)
    C12 0.0643(15) 0.0915(19) 0.103(2) 0.0203(14) -0.0437(15) -0.0234(16)
    C13 0.131(3) 0.092(2) 0.177(4) -0.044(2) -0.096(3) 0.046(2)
    C14 0.130(3) 0.0622(15) 0.120(3) 0.0295(16) -0.064(2) -0.0303(16)
    N1 0.0811(13) 0.0549(11) 0.0565(12) 0.0159(9) -0.0167(10) -0.0130(9)
    N2 0.0796(14) 0.0520(10) 0.0877(14) 0.0123(10) -0.0473(11) -0.0274(10)
    N3 0.0961(16) 0.0599(12) 0.0969(16) -0.0098(11) -0.0602(13) -0.0074(11)
    O1 0.0744(10) 0.0538(8) 0.0866(11) 0.0189(7) -0.0286(9) -0.0308(8)
    O2 0.0879(12) 0.0644(10) 0.0658(11) 0.0250(8) -0.0198(9) -0.0095(8)
    O3 0.0898(13) 0.1101(15) 0.0598(11) 0.0207(12) -0.0261(9) -0.0222(10)
    O4 0.0835(13) 0.1013(14) 0.1038(14) 0.0223(11) -0.0322(12) -0.0615(12)
_geom_special_details
;
 All esds (except the esd in the dihedral angle between two l.s. planes)
 are estimated using the full covariance matrix.  The cell esds are taken
 into account individually in the estimation of esds in distances, angles
 and torsion angles; correlations between esds in cell parameters are only
 used when they are defined by crystal symmetry.  An approximate (isotropic)
 treatment of cell esds is used for estimating esds involving l.s. planes.
;
loop_
    _geom_bond_atom_site_label_1
    _geom_bond_atom_site_label_2
    _geom_bond_site_symmetry_2
    _geom_bond_distance
    _geom_bond_publ_flag
    C1 N1 . 1.362(3) ?
    C1 C6 . 1.389(3) ?
    C1 C2 . 1.395(3) ?
    C2 C3 . 1.375(3) ?
    C2 H2 . 0.9300 ?
    C3 C4 . 1.383(3) ?
    C3 H3 . 0.9300 ?
    C4 C5 . 1.383(3) ?
    C4 C7 . 1.484(3) ?
    C5 C6 . 1.375(3) ?
    C5 H5 . 0.9300 ?
    C6 H6 . 0.9300 ?
    C7 O2 . 1.248(3) ?
    C7 O1 . 1.267(3) ?
    C8 N2 . 1.318(3) ?
    C8 C9 . 1.341(3) ?
    C8 H8 . 0.9300 ?
    C9 C10 . 1.394(3) ?
    C9 H9 . 0.9300 ?
    C10 N3 . 1.339(3) ?
    C10 C11 . 1.389(3) ?
    C11 C12 . 1.348(4) ?
    C11 H11 . 0.9300 ?
    C12 N2 . 1.338(3) ?
    C12 H12 . 0.9300 ?
    C13 N3 . 1.446(4) ?
    C13 H13A . 0.9600 ?
    C13 H13B . 0.9600 ?
    C13 H13C . 0.9600 ?
    C14 N3 . 1.451(4) ?
    C14 H14A . 0.9600 ?
    C14 H14B . 0.9600 ?
    C14 H14C . 0.9600 ?
    N1 H1A . 0.874(10) ?
    N1 H1B . 0.885(10) ?
    N2 H2A . 0.890(10) ?
    O3 H3A . 0.826(10) ?
    O3 H3B . 0.825(10) ?
    O4 H4A . 0.823(10) ?
    O4 H4B . 0.821(10) ?
loop_
    _geom_angle_atom_site_label_1
    _geom_angle_atom_site_label_2
    _geom_angle_atom_site_label_3
    _geom_angle_site_symmetry_1
    _geom_angle_site_symmetry_3
    _geom_angle
    _geom_angle_publ_flag
    N1 C1 C6 . . 121.60(19) ?
    N1 C1 C2 . . 120.45(18) ?
    C6 C1 C2 . . 117.94(17) ?
    C3 C2 C1 . . 120.44(18) ?
    C3 C2 H2 . . 119.8 ?
    C1 C2 H2 . . 119.8 ?
    C2 C3 C4 . . 121.77(18) ?
    C2 C3 H3 . . 119.1 ?
    C4 C3 H3 . . 119.1 ?
    C3 C4 C5 . . 117.50(17) ?
    C3 C4 C7 . . 120.77(18) ?
    C5 C4 C7 . . 121.72(18) ?
    C6 C5 C4 . . 121.59(19) ?
    C6 C5 H5 . . 119.2 ?
    C4 C5 H5 . . 119.2 ?
    C5 C6 C1 . . 120.75(18) ?
    C5 C6 H6 . . 119.6 ?
    C1 C6 H6 . . 119.6 ?
    O2 C7 O1 . . 122.73(19) ?
    O2 C7 C4 . . 119.24(19) ?
    O1 C7 C4 . . 118.02(19) ?
    N2 C8 C9 . . 122.2(2) ?
    N2 C8 H8 . . 118.9 ?
    C9 C8 H8 . . 118.9 ?
    C8 C9 C10 . . 120.7(2) ?
    C8 C9 H9 . . 119.7 ?
    C10 C9 H9 . . 119.7 ?
    N3 C10 C11 . . 122.6(2) ?
    N3 C10 C9 . . 121.7(2) ?
    C11 C10 C9 . . 115.7(2) ?
    C12 C11 C10 . . 120.8(2) ?
    C12 C11 H11 . . 119.6 ?
    C10 C11 H11 . . 119.6 ?
    N2 C12 C11 . . 121.3(2) ?
    N2 C12 H12 . . 119.3 ?
    C11 C12 H12 . . 119.3 ?
    N3 C13 H13A . . 109.5 ?
    N3 C13 H13B . . 109.5 ?
    H13A C13 H13B . . 109.5 ?
    N3 C13 H13C . . 109.5 ?
    H13A C13 H13C . . 109.5 ?
    H13B C13 H13C . . 109.5 ?
    N3 C14 H14A . . 109.5 ?
    N3 C14 H14B . . 109.5 ?
    H14A C14 H14B . . 109.5 ?
    N3 C14 H14C . . 109.5 ?
    H14A C14 H14C . . 109.5 ?
    H14B C14 H14C . . 109.5 ?
    C1 N1 H1A . . 119.5(17) ?
    C1 N1 H1B . . 116.5(17) ?
    H1A N1 H1B . . 123(2) ?
    C8 N2 C12 . . 119.2(2) ?
    C8 N2 H2A . . 117.7(16) ?
    C12 N2 H2A . . 123.0(16) ?
    C10 N3 C13 . . 121.4(2) ?
    C10 N3 C14 . . 122.4(2) ?
    C13 N3 C14 . . 116.2(2) ?
    H3A O3 H3B . . 107(4) ?
    H4A O4 H4B . . 112(4) ?
loop_
    _geom_torsion_atom_site_label_1
    _geom_torsion_atom_site_label_2
    _geom_torsion_atom_site_label_3
    _geom_torsion_atom_site_label_4
    _geom_torsion_site_symmetry_1
    _geom_torsion_site_symmetry_2
    _geom_torsion_site_symmetry_3
    _geom_torsion_site_symmetry_4
    _geom_torsion
    _geom_torsion_publ_flag
    N1 C1 C2 C3 . . . . -177.90(19) ?
    C6 C1 C2 C3 . . . . 0.7(3) ?
    C1 C2 C3 C4 . . . . -1.1(3) ?
    C2 C3 C4 C5 . . . . 0.4(3) ?
    C2 C3 C4 C7 . . . . -178.23(18) ?
    C3 C4 C5 C6 . . . . 0.7(3) ?
    C7 C4 C5 C6 . . . . 179.30(18) ?
    C4 C5 C6 C1 . . . . -1.1(3) ?
    N1 C1 C6 C5 . . . . 178.9(2) ?
    C2 C1 C6 C5 . . . . 0.4(3) ?
    C3 C4 C7 O2 . . . . -8.6(3) ?
    C5 C4 C7 O2 . . . . 172.8(2) ?
    C3 C4 C7 O1 . . . . 171.01(18) ?
    C5 C4 C7 O1 . . . . -7.6(3) ?
    N2 C8 C9 C10 . . . . -0.3(4) ?
    C8 C9 C10 N3 . . . . -178.1(2) ?
    C8 C9 C10 C11 . . . . 0.5(4) ?
    N3 C10 C11 C12 . . . . 178.6(3) ?
    C9 C10 C11 C12 . . . . 0.1(4) ?
    C10 C11 C12 N2 . . . . -0.8(5) ?
    C9 C8 N2 C12 . . . . -0.5(4) ?
    C11 C12 N2 C8 . . . . 1.0(4) ?
    C11 C10 N3 C13 . . . . -3.7(4) ?
    C9 C10 N3 C13 . . . . 174.7(3) ?
    C11 C10 N3 C14 . . . . 178.0(3) ?
    C9 C10 N3 C14 . . . . -3.5(4) ?
loop_
    _geom_hbond_atom_site_label_D
    _geom_hbond_atom_site_label_H
    _geom_hbond_atom_site_label_A
    _geom_hbond_site_symmetry_A
    _geom_hbond_distance_DH
    _geom_hbond_distance_HA
    _geom_hbond_distance_DA
    _geom_hbond_angle_DHA
    _geom_hbond_publ_flag
    N1 H1A O3 2_666 0.874(10) 2.042(12) 2.898(3) 167(2) y
    N1 H1B O4 2_666 0.885(10) 2.039(11) 2.921(3) 174(2) y
    N2 H2A O1 1_546 0.890(10) 1.811(10) 2.697(2) 174(2) y
    O3 H3A O2 2_675 0.826(10) 2.034(11) 2.858(3) 175(4) y
    O3 H3B O1 1_655 0.825(10) 2.039(11) 2.861(3) 174(4) y
    O4 H4A O2 1_556 0.823(10) 2.013(11) 2.834(3) 175(4) y
    O4 H4B O1 2_676 0.821(10) 2.042(14) 2.847(3) 167(4) y
    C9 H9 Cg2 2_566 0.93 2.80 3.510(3) 134 y
    C12 H12 Cg2 2_666 0.93 2.84 3.535(3) 132 y
_iucr_refine_instructions_details
;
TITL I in P-1
CELL  0.71073   9.3402   9.7999  10.2132   65.755   69.983   89.212
ZERR     2.00   0.0007   0.0007   0.0008    0.003    0.002    0.003
LATT   1
SFAC  C    H    N    O
UNIT  28   42   6    8
MERG   2
DFIX  0.82 0.01 O3 H3A O3 H3B O4 H4A O4 H4B
DFIX  0.88 0.01 N1 H1A N1 H1B N2 H2A
HTAB N1 O3_$1
HTAB N1 O4_$1
HTAB N2 O1_$2
HTAB O3 O2_$3
HTAB O3 O1_$4
HTAB O4 O2_$5
HTAB O4 O1_$6
EQIV $1  1-x,1-y,1-z
EQIV $2  x,-1+y,1+z
EQIV $3  1-x,2-y,-z
EQIV $4  1+x,y,z
EQIV $5  x,y,1+z
EQIV $6  1-x,2-y,1-z
FMAP   2
PLAN   20
SIZE     0.20   0.24   0.30
ACTA
BOND   $H
CONF
L.S.  4
TEMP    22.00
WGHT    0.070900    0.268100
FVAR       0.26952
C1    1    0.253054    0.422665    0.297964    11.00000    0.04252    0.04980 =
         0.05313   -0.01612   -0.01511    0.00975
C2    1    0.308057    0.484630    0.137046    11.00000    0.05081    0.05282 =
         0.05339   -0.02357   -0.01207    0.01061
AFIX  43
H2    2    0.343379    0.423046    0.087140    11.00000   -1.20000
AFIX   0
C3    1    0.310411    0.636215    0.051655    11.00000    0.04934    0.05617 =
         0.04419   -0.01681   -0.01241    0.00805
AFIX  43
H3    2    0.349199    0.675691   -0.055595    11.00000   -1.20000
AFIX   0
C4    1    0.256657    0.731505    0.120978    11.00000    0.04192    0.04913 =
         0.05289   -0.01936   -0.01708    0.00872
C5    1    0.200794    0.669047    0.280646    11.00000    0.05494    0.06066 =
         0.05893   -0.03097   -0.01964    0.01738
AFIX  43
H5    2    0.162979    0.730490    0.330152    11.00000   -1.20000
AFIX   0
C6    1    0.199813    0.518283    0.367973    11.00000    0.05600    0.06670 =
         0.04441   -0.02018   -0.01531    0.01449
AFIX  43
H6    2    0.163098    0.479886    0.475104    11.00000   -1.20000
AFIX   0
C7    1    0.256257    0.893772    0.026480    11.00000    0.04824    0.05250 =
         0.06872   -0.02059   -0.02458    0.01086
C8    1    0.101215    0.327975    0.904050    11.00000    0.06178    0.05548 =
         0.09191   -0.02305   -0.03538    0.00145
AFIX  43
H8    2    0.006501    0.266639    0.966880    11.00000   -1.20000
AFIX   0
C9    1    0.103932    0.474739    0.816673    11.00000    0.06157    0.05754 =
         0.07973   -0.02730   -0.03157    0.00953
AFIX  43
H9    2    0.011761    0.512961    0.819665    11.00000   -1.20000
AFIX   0
C10   1    0.243425    0.570653    0.721390    11.00000    0.07177    0.05527 =
         0.06674   -0.02022   -0.04102    0.00136
C11   1    0.375148    0.503713    0.723369    11.00000    0.05930    0.08916 =
         0.09366   -0.00475   -0.03764   -0.00386
AFIX  43
H11   2    0.471604    0.562140    0.662187    11.00000   -1.20000
AFIX   0
C12   1    0.364900    0.355033    0.812921    11.00000    0.06430    0.09148 =
         0.10280   -0.02335   -0.04367    0.02032
AFIX  43
H12   2    0.454648    0.312325    0.811410    11.00000   -1.20000
AFIX   0
C13   1    0.393312    0.819714    0.547958    11.00000    0.13078    0.09227 =
         0.17727    0.04591   -0.09634   -0.04433
AFIX 137
H13A  2    0.446379    0.813878    0.615261    11.00000   -1.50000
H13B  2    0.373831    0.921483    0.500314    11.00000   -1.50000
H13C  2    0.455743    0.791014    0.469522    11.00000   -1.50000
AFIX   0
C14   1    0.110911    0.786929    0.631089    11.00000    0.13006    0.06218 =
         0.11963   -0.03029   -0.06432    0.02947
AFIX 137
H14A  2    0.047344    0.729524    0.609252    11.00000   -1.50000
H14B  2    0.139363    0.888840    0.551483    11.00000   -1.50000
H14C  2    0.054830    0.787732    0.728967    11.00000   -1.50000
AFIX   0
N1    3    0.255266    0.273574    0.382375    11.00000    0.08109    0.05495 =
         0.05648   -0.01300   -0.01666    0.01592
H1A   2    0.218402    0.235690    0.483175    11.00000    0.07789
H1B   2    0.282350    0.217837    0.330663    11.00000    0.08228
N2    3    0.228213    0.267673    0.903929    11.00000    0.07964    0.05197 =
         0.08772   -0.02742   -0.04730    0.01234
H2A   2    0.218437    0.168749    0.961449    11.00000    0.07898
N3    3    0.248713    0.718463    0.636477    11.00000    0.09610    0.05994 =
         0.09689   -0.00743   -0.06023   -0.00984
O1    4    0.187772    0.971184    0.095874    11.00000    0.07437    0.05379 =
         0.08657   -0.03080   -0.02864    0.01889
O2    4    0.321873    0.948222   -0.116846    11.00000    0.08788    0.06444 =
         0.06581   -0.00946   -0.01979    0.02496
O3    4    0.866921    0.900151    0.284802    11.00000    0.08975    0.11015 =
         0.05984   -0.02218   -0.02606    0.02067
H3A   2    0.816334    0.948225    0.233369    11.00000   -1.50000
H3B   2    0.957755    0.920862    0.225268    11.00000   -1.50000
O4    4    0.637405    0.914805    0.780974    11.00000    0.08347    0.10125 =
         0.10383   -0.06152   -0.03219    0.02226
H4A   2    0.547463    0.929916    0.809728    11.00000   -1.50000
H4B   2    0.692541    0.959910    0.802601    11.00000   -1.50000
HKLF 4
REM  I in P-1
REM R1 =  0.0539 for   2141 Fo > 4sig(Fo)  and  0.0863 for all   3337 data
REM    216 parameters refined using      7 restraints
END
WGHT      0.0711      0.2709
REM Highest difference peak  0.290,  deepest hole -0.226,  1-sigma level  0.040
Q1    1   0.3695  0.8340  0.5759  11.00000  0.05    0.29
Q2    1   0.5036  0.7780  0.5411  11.00000  0.05    0.22
Q3    1   0.4478  0.7542  0.4716  11.00000  0.05    0.20
Q4    1   0.3114  0.2892  0.8007  11.00000  0.05    0.16
Q5    1   0.4083  0.8778  0.4345  11.00000  0.05    0.14
Q6    1   0.4468  0.4964  0.6161  11.00000  0.05    0.14
Q7    1   0.3762  0.4190  0.7005  11.00000  0.05    0.14
Q8    1  -0.0268  0.7001  0.7393  11.00000  0.05    0.13
Q9    1   0.3310  0.6946  0.5764  11.00000  0.05    0.11
Q10   1   0.1537  0.2270  0.3978  11.00000  0.05    0.11
Q11   1   0.4770  0.6248  0.7004  11.00000  0.05    0.11
Q12   1   0.3699  0.8587 -0.2055  11.00000  0.05    0.11
Q13   1   0.3101  1.0891 -0.1986  11.00000  0.05    0.10
Q14   1  -0.1311  0.4015  1.0210  11.00000  0.05    0.10
Q15   1   0.0738  0.8993  0.6627  11.00000  0.05    0.10
Q16   1   0.2199  0.8981 -0.0865  11.00000  0.05    0.10
Q17   1   0.1738  0.5224  0.8194  11.00000  0.05    0.10
Q18   1   0.1254  0.7601  0.3477  11.00000  0.05    0.10
Q19   1   0.8500  0.8639  0.3136  11.00000  0.05    0.10
Q20   1   0.1368  0.9250  0.2144  11.00000  0.05    0.10
;
