# Supplementary material for: Crystal structure of 4-(di­methyl­amino)­pyridinium 4-amino­benzoate dihydrate
Source: Acta Crystallogr E Crystallogr Commun. 2015 Jan 1;71(Pt 1):o26–7. doi: 10.1107/S2056989014026310 (PMC4331910; doi:10.1107/S2056989014026310)
Supplement: Supplementary file 2 [file e-71-00o26-Isup2.hkl]

#
# h,k,l, Fc-squared, Fo-squared, sigma(Fo-squared) and status flag
#
data_I
_shelx_title ' I in P-1'
_shelx_refln_list_code          4
_shelx_F_calc_maximum      120.07
_exptl_crystal_F_000       316.00
_reflns_d_resolution_high  0.7903
 
loop_
 _symmetry_equiv_pos_as_xyz
 'x, y, z'
 '-x, -y, -z'
 
_cell_length_a     9.3402
_cell_length_b     9.7999
_cell_length_c    10.2132
_cell_angle_alpha  65.755
_cell_angle_beta   69.983
_cell_angle_gamma  89.212
 
_shelx_F_squared_multiplier     1.000
 
loop_
 _refln_index_h
 _refln_index_k
 _refln_index_l
 _refln_F_squared_calc
 _refln_F_squared_meas
 _refln_F_squared_sigma
 _refln_observed_status
   1   0   0        3.14       -0.19      0.19 o
   2   0   0    11538.04     9883.45     97.69 o
   3   0   0       35.39       28.21      0.37 o
   4   0   0        5.33        3.79      0.27 o
   5   0   0        0.04       -0.11      0.14 o
   6   0   0       57.80       58.24      0.87 o
   7   0   0       31.95       33.86      1.19 o
   8   0   0       42.17       45.94      1.55 o
   9   0   0        3.76        3.95      0.77 o
  10   0   0        0.01       -0.56      0.56 o
 -11   1   0        0.04        0.19      0.80 o
 -10   1   0        4.04        3.76      0.69 o
  -9   1   0        0.33        0.32      0.50 o
  -8   1   0       10.66        6.61      0.69 o
  -7   1   0        0.91        0.87      0.32 o
  -6   1   0       86.67       81.10      1.04 o
  -5   1   0        7.74        8.28      0.43 o
  -4   1   0      131.33      140.67      1.36 o
  -3   1   0       41.12       52.41      0.52 o
  -2   1   0      306.49      288.17      1.76 o
  -1   1   0      251.74      250.91      1.32 o
   0   1   0      502.19      378.74     10.48 o
   1   1   0      122.39      135.39      0.66 o
   2   1   0       57.34       44.98      0.35 o
   3   1   0      246.55      256.41      1.55 o
   4   1   0      148.86      175.10      1.66 o
   5   1   0       53.15       62.31      0.94 o
   6   1   0       40.17       40.26      0.74 o
   7   1   0       26.02       20.57      0.83 o
   8   1   0        1.17        0.26      0.36 o
   9   1   0        6.94        5.24      0.72 o
  10   1   0        3.22        1.80      0.63 o
 -11   2   0        2.30        2.46      1.07 o
 -10   2   0       11.79       14.32      1.15 o
  -9   2   0        3.55        3.74      0.67 o
  -8   2   0       17.89       16.33      0.96 o
  -7   2   0       14.98       17.27      0.96 o
  -6   2   0      236.39      235.63      1.96 o
  -5   2   0       30.83       28.06      0.53 o
  -4   2   0      684.71      703.60      4.93 o
  -3   2   0        9.98        5.85      0.22 o
  -2   2   0       23.55       20.61      0.22 o
  -1   2   0      163.47      136.23      0.85 o
   0   2   0       99.59      104.30      0.66 o
   1   2   0       11.60        3.51      0.13 o
   2   2   0       25.87       26.77      0.28 o
   3   2   0      126.29      153.92      1.06 o
   4   2   0      125.49      148.92      1.27 o
   5   2   0       15.50       12.98      0.38 o
   6   2   0       92.37       94.54      1.10 o
   7   2   0       34.38       35.21      1.16 o
   8   2   0       11.56       11.43      0.76 o
   9   2   0        1.98        1.11      0.58 o
  10   2   0        0.28        1.07      0.92 o
 -10   3   0        1.50        2.02      0.62 o
  -9   3   0       16.16       14.50      1.26 o
  -8   3   0        2.08        3.84      0.57 o
  -7   3   0       71.75       67.65      1.67 o
  -6   3   0        0.31        0.00      0.17 o
  -5   3   0       31.45       33.55      0.57 o
  -4   3   0      143.80      163.05      1.40 o
  -3   3   0      735.26      756.75      5.02 o
  -2   3   0      195.68      207.11      1.43 o
  -1   3   0        4.93        4.33      0.16 o
   0   3   0       58.14       50.66      0.55 o
   1   3   0       10.26        9.15      0.21 o
   2   3   0      339.38      349.92      2.06 o
   3   3   0      448.10      428.86      2.72 o
   4   3   0       21.52       23.36      0.41 o
   5   3   0       22.10       20.57      0.45 o
   6   3   0       14.54       15.97      0.79 o
   7   3   0        5.51        5.97      0.60 o
   8   3   0        6.71        5.37      0.61 o
   9   3   0        1.44        0.91      0.56 o
  10   3   0        0.39       -0.60      0.86 o
 -10   4   0        2.03        1.66      0.72 o
  -9   4   0        6.03        6.78      0.93 o
  -8   4   0        8.13        9.92      0.83 o
  -7   4   0       40.39       37.60      1.30 o
  -6   4   0        1.33        0.24      0.30 o
  -5   4   0        0.93        0.51      0.19 o
  -4   4   0       78.40       83.03      1.09 o
  -3   4   0      183.73      184.49      1.60 o
  -2   4   0      195.71      205.69      1.70 o
  -1   4   0        2.90        1.38      0.14 o
   0   4   0      530.04      601.06      4.54 o
   1   4   0      165.75      171.46      1.32 o
   2   4   0      194.64      195.34      1.55 o
   3   4   0      493.48      483.69      2.91 o
   4   4   0      100.35      117.16      1.08 o
   5   4   0       32.54       27.93      0.54 o
   6   4   0       17.42       12.15      0.77 o
   7   4   0        2.88        2.17      0.51 o
   8   4   0        0.70       -0.28      0.45 o
   9   4   0        0.24        0.41      0.61 o
 -10   5   0        0.43       -0.35      0.74 o
  -9   5   0        2.04        0.34      1.06 o
  -8   5   0        5.61        5.48      0.89 o
  -7   5   0        0.03       -0.30      0.48 o
  -6   5   0        1.33        1.00      0.38 o
  -5   5   0       24.86       21.55      0.79 o
  -4   5   0        1.12        0.65      0.21 o
  -3   5   0       29.48       29.47      0.55 o
  -2   5   0       82.91       89.53      0.97 o
  -1   5   0       11.07        9.87      0.41 o
   0   5   0      618.47      707.32      5.39 o
   1   5   0        1.53        3.34      0.27 o
   2   5   0      179.74      180.75      1.53 o
   3   5   0        0.20       -0.09      0.14 o
   4   5   0        3.43        3.51      0.28 o
   5   5   0        0.80       -0.26      0.26 o
   6   5   0        7.58        5.33      0.49 o
   7   5   0        0.31       -0.10      0.42 o
   8   5   0        4.60        3.34      0.70 o
   9   5   0        0.19        0.15      0.61 o
 -10   6   0       12.82       13.56      1.34 o
  -9   6   0       16.39       15.52      1.34 o
  -8   6   0       35.73       39.41      1.78 o
  -7   6   0       33.74       35.66      1.23 o
  -6   6   0      143.79      161.71      2.78 o
  -5   6   0       56.91       57.62      1.26 o
  -4   6   0      244.95      260.08      2.64 o
  -3   6   0       47.63       45.46      0.76 o
  -2   6   0       32.19       29.09      0.57 o
  -1   6   0       75.48       72.99      1.10 o
   0   6   0       14.56       17.63      0.73 o
   1   6   0       78.00       78.47      1.11 o
   2   6   0      122.11      114.23      1.36 o
   3   6   0       15.19       15.86      0.59 o
   4   6   0       57.93       55.73      1.38 o
   5   6   0        8.07        7.85      0.55 o
   6   6   0        4.12        3.31      0.59 o
   7   6   0        0.39        0.29      0.51 o
   8   6   0       12.75       14.48      1.95 o
  -9   7   0        0.00       -0.01      0.94 o
  -8   7   0       26.70       31.34      1.72 o
  -7   7   0        9.71        9.93      0.81 o
  -6   7   0      194.70      209.53      2.68 o
  -5   7   0       52.99       63.37      1.33 o
  -4   7   0      473.40      465.09      4.71 o
  -3   7   0        7.11        7.12      0.46 o
  -2   7   0       47.44       44.11      0.97 o
  -1   7   0       20.76       18.78      0.70 o
   0   7   0        6.35        5.94      0.42 o
   1   7   0       44.26       49.10      0.93 o
   2   7   0       51.40       54.05      1.07 o
   3   7   0       28.40       28.32      0.86 o
   4   7   0       19.12       16.21      1.11 o
   5   7   0        0.00       -0.51      0.51 o
   6   7   0        0.64        0.08      0.50 o
   7   7   0        4.06        3.57      0.83 o
  -8   8   0        0.01       -0.39      2.13 o
  -7   8   0        0.13       -1.14      1.14 o
  -6   8   0        1.15        0.07      0.51 o
  -5   8   0       24.48       24.63      1.29 o
  -4   8   0        0.34        0.19      0.46 o
  -3   8   0       16.65       17.67      0.83 o
  -2   8   0        3.09        1.08      0.43 o
  -1   8   0        4.54        3.48      0.46 o
   0   8   0        1.76        0.84      0.41 o
   1   8   0        2.55        2.39      0.41 o
   2   8   0        4.50        3.28      0.41 o
   3   8   0       14.61       14.85      1.13 o
   4   8   0        5.76        4.70      0.71 o
   5   8   0        4.18        3.62      0.72 o
   6   8   0        0.02        0.42      0.64 o
  -7   9   0        3.88        2.79      1.94 o
  -6   9   0        3.44        3.08      1.16 o
  -5   9   0        0.82       -0.24      1.01 o
  -4   9   0        1.12        0.85      0.51 o
  -3   9   0        2.77        3.54      0.69 o
  -2   9   0       13.28       14.57      1.29 o
  -1   9   0        2.22        2.34      0.59 o
   0   9   0        6.41        6.11      0.64 o
   1   9   0       12.89       12.85      0.76 o
   2   9   0        8.42        8.16      0.69 o
   3   9   0       11.24       10.31      0.87 o
   4   9   0        2.73        3.52      0.74 o
   5   9   0        1.00        1.52      0.71 o
  -6  10   0        4.62        3.58      0.96 o
  -5  10   0        0.15        0.10      0.79 o
  -4  10   0        1.17        0.81      0.54 o
  -3  10   0        0.14       -0.49      0.49 o
  -2  10   0        0.83        0.72      0.53 o
  -1  10   0        2.58        0.18      0.58 o
   0  10   0        0.01       -0.27      0.43 o
   1  10   0        2.41        2.73      0.59 o
   2  10   0        2.61        1.82      0.63 o
   3  10   0        0.31        1.00      0.71 o
  -4  11   0       10.67       14.40      2.45 o
  -3  11   0        1.31        3.73      0.74 o
  -2  11   0        6.66        8.91      2.03 o
  -1  11   0        3.03        2.51      0.67 o
   0  11   0        0.98        0.68      0.61 o
  -2 -10   1        0.58        1.05      0.92 o
  -1 -10   1        2.53        3.60      0.76 o
   0 -10   1        1.11        0.55      0.52 o
   1 -10   1        0.60       -0.12      0.59 o
   2 -10   1        1.52        1.59      1.04 o
   3 -10   1        1.05       -0.49      0.90 o
   4 -10   1        6.52        7.30      0.85 o
   5 -10   1        0.01       -0.18      0.81 o
  -4  -9   1        2.57        2.36      0.72 o
  -3  -9   1        0.17        0.68      0.55 o
  -2  -9   1        0.71       -0.28      0.45 o
  -1  -9   1        0.38        0.41      0.45 o
   0  -9   1       18.52       16.06      0.93 o
   1  -9   1        2.45        3.24      0.61 o
   2  -9   1       23.12       21.92      1.05 o
   3  -9   1        1.20        1.12      0.86 o
   4  -9   1        0.42        0.23      0.62 o
   5  -9   1        0.49        0.30      0.51 o
   7  -9   1        0.56       -1.25      2.68 o
  -5  -8   1        0.04        0.20      0.62 o
  -4  -8   1        8.66        9.41      1.15 o
  -3  -8   1        0.01       -0.25      0.55 o
  -2  -8   1        5.72        6.28      0.57 o
  -1  -8   1       13.86       13.06      0.91 o
   0  -8   1       47.15       43.38      1.23 o
   1  -8   1       21.11       18.32      0.93 o
   2  -8   1       50.52       43.10      1.14 o
   3  -8   1        0.17        0.06      0.60 o
   4  -8   1        1.76        1.46      0.73 o
   5  -8   1        0.01        0.16      0.42 o
   6  -8   1        0.57        0.23      0.87 o
   7  -8   1        2.03        3.53      2.20 o
  -6  -7   1        0.72        1.48      0.76 o
  -5  -7   1        0.13       -0.16      0.47 o
  -4  -7   1        0.27       -0.49      0.49 o
  -3  -7   1        3.18        3.26      0.54 o
  -2  -7   1        8.28        7.05      0.57 o
  -1  -7   1        9.96       11.07      0.61 o
   0  -7   1       25.48       24.72      0.86 o
   1  -7   1        4.19        3.01      0.41 o
   2  -7   1        6.22        4.77      0.44 o
   3  -7   1       29.07       29.13      0.92 o
   4  -7   1        0.00       -0.40      0.40 o
   5  -7   1       24.66       19.16      0.92 o
   6  -7   1        1.07        0.51      0.64 o
   7  -7   1        1.05        0.48      0.56 o
   8  -7   1        1.22       -0.67      1.24 o
   9  -7   1        3.38        1.64      1.01 o
  -7  -6   1       31.96       41.33      1.95 o
  -6  -6   1        0.14        1.10      0.68 o
  -5  -6   1       36.36       43.60      1.83 o
  -4  -6   1       31.26       31.43      1.18 o
  -3  -6   1       68.70       73.22      1.20 o
  -2  -6   1       79.38       81.51      1.04 o
  -1  -6   1      149.49      147.33      1.84 o
   0  -6   1        3.36        2.91      0.36 o
   1  -6   1        0.05       -0.21      0.23 o
   2  -6   1        5.89        6.54      0.47 o
   3  -6   1       32.00       29.80      0.78 o
   4  -6   1        7.79        9.42      0.37 o
   5  -6   1       14.63       17.58      0.72 o
   6  -6   1        0.61        0.20      0.43 o
   7  -6   1      103.45      102.05      1.89 o
   8  -6   1        1.77        1.24      0.79 o
   9  -6   1       94.85      110.19      3.58 o
  10  -6   1        2.22        3.74      0.97 o
  -8  -5   1        0.87        0.73      0.59 o
  -7  -5   1       15.65       13.10      1.06 o
  -6  -5   1        5.79        5.60      0.66 o
  -5  -5   1        0.03        0.13      0.40 o
  -4  -5   1        1.00        0.99      0.31 o
  -3  -5   1       53.67       54.13      0.84 o
  -2  -5   1       12.02       10.35      0.48 o
  -1  -5   1        0.41        0.27      0.17 o
   0  -5   1       68.15       73.16      1.11 o
   1  -5   1       79.52       81.24      1.22 o
   2  -5   1      243.33      257.13      2.62 o
   3  -5   1        1.00        0.76      0.20 o
   4  -5   1        4.46        4.44      0.27 o
   5  -5   1       17.64       16.74      0.54 o
   6  -5   1       51.36       49.83      1.07 o
   7  -5   1        0.33       -0.13      0.39 o
   8  -5   1        9.10       11.14      1.01 o
   9  -5   1        4.95        3.61      1.06 o
  10  -5   1        2.81        2.57      0.93 o
  -9  -4   1        0.27        0.07      0.67 o
  -8  -4   1        0.07       -0.19      0.46 o
  -7  -4   1        5.58        3.63      0.57 o
  -6  -4   1        1.98        1.40      0.45 o
  -5  -4   1        2.22        0.82      0.35 o
  -4  -4   1       17.97       20.31      0.57 o
  -3  -4   1        0.04        0.47      0.15 o
  -2  -4   1       43.47       54.87      0.71 o
  -1  -4   1       77.71       85.47      0.88 o
   0  -4   1      334.31      349.41      2.94 o
   1  -4   1      518.19      479.29      4.13 o
   2  -4   1       78.67       75.76      0.88 o
   3  -4   1      249.25      265.70      2.11 o
   4  -4   1       11.38       12.48      0.34 o
   5  -4   1       13.58       14.98      0.47 o
   6  -4   1      103.96      101.09      1.63 o
   7  -4   1       27.50       25.40      1.29 o
   8  -4   1       36.04       33.73      1.47 o
   9  -4   1        2.37        1.86      0.63 o
  10  -4   1        1.09        0.18      0.68 o
  11  -4   1        0.00        3.99      2.75 o
  -9  -3   1        0.10       -0.49      0.58 o
  -8  -3   1        0.27       -0.20      0.41 o
  -7  -3   1       12.98       12.96      1.15 o
  -6  -3   1        1.82        1.53      0.42 o
  -5  -3   1        7.76        7.39      0.50 o
  -4  -3   1       34.58       33.79      0.71 o
  -3  -3   1       92.79       89.40      0.99 o
  -2  -3   1        1.22        1.02      0.16 o
  -1  -3   1        0.90       -0.11      0.11 o
   0  -3   1      956.25     1041.41      6.95 o
   1  -3   1     1820.76     1829.09     13.19 o
   2  -3   1     1035.96     1097.84      6.66 o
   3  -3   1      151.32      134.34      1.06 o
   4  -3   1       48.15       50.82      0.58 o
   5  -3   1       34.59       31.88      0.54 o
   6  -3   1        5.11        3.53      0.27 o
   7  -3   1       22.36       20.70      0.96 o
   8  -3   1        0.01        0.10      0.43 o
   9  -3   1        2.29        2.28      0.58 o
  10  -3   1        1.85        0.54      0.68 o
  11  -3   1        0.00        0.34      2.68 o
 -10  -2   1        4.76        4.68      1.93 o
  -9  -2   1        0.10        0.66      0.56 o
  -8  -2   1       26.19       29.90      1.46 o
  -7  -2   1        1.09        1.49      0.44 o
  -6  -2   1       63.42       63.81      1.47 o
  -5  -2   1        0.01       -0.14      0.21 o
  -4  -2   1      315.40      343.03      3.07 o
  -3  -2   1       69.97       48.56      0.60 o
  -2  -2   1      163.73      171.97      1.36 o
  -1  -2   1       10.52       14.77      0.26 o
   0  -2   1     1200.24     1234.54      6.23 o
   1  -2   1     1265.91     1263.27      6.19 o
   2  -2   1      241.62      249.94      1.59 o
   3  -2   1     1004.40     1004.76      5.74 o
   4  -2   1      194.91      227.74      1.67 o
   5  -2   1       17.15       20.85      0.48 o
   6  -2   1       26.66       31.60      0.62 o
   7  -2   1       42.04       47.17      1.26 o
   8  -2   1        7.35        6.29      0.61 o
   9  -2   1        3.43        3.45      0.52 o
  10  -2   1       12.17        8.74      1.17 o
  11  -2   1        0.65        2.20      1.40 o
 -10  -1   1       14.41       14.97      1.28 o
  -9  -1   1        1.83        1.04      0.64 o
  -8  -1   1        4.97        5.76      0.74 o
  -7  -1   1       22.85       22.31      0.99 o
  -6  -1   1        0.00       -0.28      0.28 o
  -5  -1   1       47.72       44.51      0.66 o
  -4  -1   1      344.58      373.98      2.91 o
  -3  -1   1        0.48        0.19      0.09 o
  -2  -1   1     1756.84     1694.80     10.82 o
  -1  -1   1      259.38      266.57      1.46 o
   0  -1   1      158.86      167.71      0.99 o
   1  -1   1       20.94       20.95      0.21 o
   2  -1   1        0.00        0.67      0.07 o
   3  -1   1       90.78       83.40      0.68 o
   4  -1   1      216.51      229.20      1.95 o
   5  -1   1       51.64       57.13      0.81 o
   6  -1   1       41.23       38.46      0.64 o
   7  -1   1        8.15        6.23      0.47 o
   8  -1   1        0.18        0.27      0.41 o
   9  -1   1       38.41       35.11      2.17 o
  10  -1   1        0.01       -0.01      0.49 o
  11  -1   1        3.07        3.04      1.07 o
 -10   0   1        0.03       -0.11      0.64 o
  -9   0   1        0.47       -0.48      0.53 o
  -8   0   1        0.07        0.67      0.77 o
  -7   0   1       31.13       33.75      1.19 o
  -6   0   1       56.18       57.45      0.95 o
  -5   0   1        6.48        6.33      0.33 o
  -4   0   1       50.52       49.37      0.59 o
  -3   0   1      288.23      252.63      1.94 o
  -2   0   1     1199.51     1149.42      6.89 o
  -1   0   1        3.61        2.03      0.09 o
   0   0   1      996.47      761.08     23.16 o
   1   0   1        7.05        7.87      0.16 o
   2   0   1       36.67       51.89      0.40 o
   3   0   1     4010.63     3802.70     29.73 o
   4   0   1      131.12      134.97      1.34 o
   5   0   1      303.87      296.49      2.45 o
   6   0   1        0.00        0.45      0.74 o
   7   0   1       77.92       67.87      1.28 o
   8   0   1       24.03       31.79      1.55 o
   9   0   1       19.25       18.28      1.11 o
  10   0   1        2.84        1.20      0.92 o
  11   0   1        0.67        0.89      1.09 o
 -10   1   1        1.67        2.37      0.61 o
  -9   1   1        0.49        0.31      0.56 o
  -8   1   1       29.40       34.61      1.42 o
  -7   1   1       92.07       84.75      2.12 o
  -6   1   1      213.78      210.09      2.11 o
  -5   1   1       62.38       57.64      0.82 o
  -4   1   1       21.27       22.03      0.46 o
  -3   1   1      153.44      157.86      1.43 o
  -2   1   1      652.49      669.46      4.47 o
  -1   1   1      153.02      130.66      0.97 o
   0   1   1      211.43      248.75      5.97 o
   1   1   1      138.91      134.19      0.74 o
   2   1   1      317.73      269.28      1.42 o
   3   1   1     5033.62     4619.03     49.47 o
   4   1   1      284.73      278.60      1.94 o
   5   1   1      371.96      342.38      2.80 o
   6   1   1       95.28       86.85      1.16 o
   7   1   1       20.01       18.88      0.76 o
   8   1   1       19.09       19.88      0.88 o
   9   1   1        3.58        2.50      0.53 o
  10   1   1        1.60        0.73      1.02 o
  11   1   1        0.04       -0.38      1.02 o
 -10   2   1        0.33        0.47      0.65 o
  -9   2   1       11.74        8.41      0.97 o
  -8   2   1        0.98        0.05      0.46 o
  -7   2   1      152.58      150.95      2.92 o
  -6   2   1        0.06       -0.08      0.24 o
  -5   2   1       71.47       75.45      1.13 o
  -4   2   1       63.17       72.26      1.05 o
  -3   2   1       55.32       67.08      0.89 o
  -2   2   1      669.86      690.06      4.00 o
  -1   2   1       41.21       43.78      0.40 o
   0   2   1      137.93      164.77      0.98 o
   1   2   1      274.11      256.20      1.27 o
   2   2   1        9.72        5.75      0.12 o
   3   2   1      111.78      126.82      0.91 o
   4   2   1      252.62      267.59      1.96 o
   5   2   1       16.98       17.29      0.41 o
   6   2   1       25.61       25.09      0.58 o
   7   2   1        3.84        3.66      0.46 o
   8   2   1        0.35        0.01      0.36 o
   9   2   1        1.36        1.13      0.44 o
  10   2   1        6.13        4.27      1.27 o
 -10   3   1        2.87        1.60      0.71 o
  -9   3   1        1.89        1.26      0.59 o
  -8   3   1        9.45        7.52      0.78 o
  -7   3   1        9.30       10.40      1.20 o
  -6   3   1       59.70       72.03      1.37 o
  -5   3   1        0.66        0.56      0.26 o
  -4   3   1      619.95      693.58      4.99 o
  -3   3   1      123.55      128.32      1.06 o
  -2   3   1      269.98      290.20      1.97 o
  -1   3   1      128.02      127.26      1.02 o
   0   3   1      723.60      766.28      5.93 o
   1   3   1     1124.03     1114.77      6.17 o
   2   3   1        0.14        0.04      0.09 o
   3   3   1      807.90      855.70      4.87 o
   4   3   1      140.44      153.66      1.22 o
   5   3   1       11.78       14.74      0.34 o
   6   3   1        2.63        3.28      0.24 o
   7   3   1        4.57        4.34      0.56 o
   8   3   1       12.63       12.62      1.03 o
   9   3   1        0.03       -0.11      0.46 o
  10   3   1       17.65       26.80      2.54 o
 -10   4   1        0.42       -0.24      0.67 o
  -9   4   1        0.47        0.28      0.62 o
  -8   4   1        2.07        2.06      0.60 o
  -7   4   1        0.04       -0.24      0.40 o
  -6   4   1        5.37        4.93      0.59 o
  -5   4   1       34.19       36.20      0.57 o
  -4   4   1        0.01        0.19      0.13 o
  -3   4   1      407.12      413.78      3.33 o
  -2   4   1       23.42       16.96      0.43 o
  -1   4   1        5.60        5.98      0.27 o
   0   4   1      203.59      203.44      1.66 o
   1   4   1      720.49      736.95      5.65 o
   2   4   1      274.04      302.86      1.97 o
   3   4   1      147.90      146.74      1.13 o
   4   4   1       37.36       35.91      0.56 o
   5   4   1       11.31       12.58      0.37 o
   6   4   1        0.10        0.01      0.24 o
   7   4   1        1.29        0.87      0.40 o
   8   4   1        0.64        0.27      0.43 o
   9   4   1        0.07       -0.40      0.40 o
  10   4   1        0.24       -0.83      1.02 o
 -10   5   1        7.03        8.34      1.06 o
  -9   5   1        0.86        0.30      0.71 o
  -8   5   1       11.15        9.34      0.87 o
  -7   5   1        2.09        1.31      0.56 o
  -6   5   1        0.09       -0.34      0.34 o
  -5   5   1       74.40       81.57      1.50 o
  -4   5   1        0.01        0.21      0.16 o
  -3   5   1      126.71      123.09      1.46 o
  -2   5   1      214.52      209.56      2.06 o
  -1   5   1       11.06       11.99      0.36 o
   0   5   1      571.88      547.84      3.70 o
   1   5   1      157.38      148.88      1.34 o
   2   5   1        1.05        0.85      0.18 o
   3   5   1      206.63      191.96      1.63 o
   4   5   1        3.37        5.33      0.27 o
   5   5   1       22.93       23.43      0.56 o
   6   5   1       48.33       45.92      1.01 o
   7   5   1        0.91        0.94      0.38 o
   8   5   1        5.92        5.65      0.65 o
   9   5   1        0.45        0.10      0.47 o
  -9   6   1        1.81        0.96      1.14 o
  -8   6   1        0.03       -0.54      0.61 o
  -7   6   1        2.09        1.82      0.75 o
  -6   6   1        0.46       -0.32      0.41 o
  -5   6   1        7.76        9.91      0.57 o
  -4   6   1       20.00       19.17      0.65 o
  -3   6   1        3.09        3.26      0.32 o
  -2   6   1       46.91       49.65      0.80 o
  -1   6   1       53.66       57.97      0.93 o
   0   6   1        0.67        1.18      0.24 o
   1   6   1       24.70       25.28      0.54 o
   2   6   1      102.75      105.12      1.37 o
   3   6   1       33.06       37.90      0.75 o
   4   6   1       46.01       43.73      0.77 o
   5   6   1       28.14       28.14      0.83 o
   6   6   1        1.08        1.27      0.38 o
   7   6   1        0.23        0.02      0.44 o
   8   6   1        3.27        2.56      0.62 o
  -9   7   1       10.24        7.53      1.10 o
  -8   7   1        0.63        0.76      0.79 o
  -7   7   1      122.52      135.35      4.54 o
  -6   7   1       36.44       38.66      1.10 o
  -5   7   1      141.09      138.65      1.81 o
  -4   7   1       13.78       17.38      1.19 o
  -3   7   1       80.93       83.21      1.18 o
  -2   7   1       20.45       21.57      0.47 o
  -1   7   1      116.77      112.15      1.31 o
   0   7   1        0.32        0.51      0.28 o
   1   7   1        6.10        6.02      0.31 o
   2   7   1        2.69        3.68      0.43 o
   3   7   1      186.96      191.74      2.00 o
   4   7   1       27.24       27.99      0.96 o
   5   7   1       14.42       14.12      1.05 o
   6   7   1        2.51        0.81      0.53 o
   7   7   1        4.39        4.64      0.96 o
   8   7   1        0.57        0.95      0.71 o
  -8   8   1        0.50       -1.02      1.02 o
  -7   8   1        4.01        3.38      1.02 o
  -6   8   1        4.16        0.74      0.49 o
  -5   8   1        6.16        5.31      0.74 o
  -4   8   1       18.76       16.56      0.83 o
  -3   8   1        2.29        2.04      0.45 o
  -2   8   1       12.90       14.51      0.64 o
  -1   8   1       18.45       16.51      0.66 o
   0   8   1        0.91       -0.31      0.38 o
   1   8   1        2.09        2.58      0.40 o
   2   8   1        3.47        3.28      0.45 o
   3   8   1       30.19       34.43      0.86 o
   4   8   1        0.10        0.12      0.42 o
   5   8   1        1.51        0.19      0.52 o
   6   8   1        3.70        3.78      0.71 o
   7   8   1        1.01        0.55      0.71 o
  -7   9   1        1.74        1.97      1.97 o
  -6   9   1        0.66        0.00      0.80 o
  -5   9   1        5.63        6.41      1.59 o
  -4   9   1        0.00       -0.55      0.61 o
  -3   9   1        8.21        7.58      0.86 o
  -2   9   1       21.59       25.05      0.95 o
  -1   9   1        0.44        0.09      0.41 o
   0   9   1       32.03       33.28      1.03 o
   1   9   1        5.21        3.63      0.48 o
   2   9   1        2.23        1.19      0.48 o
   3   9   1        0.24        0.17      0.43 o
   4   9   1        3.06        4.70      0.74 o
   5   9   1        0.44        0.94      0.56 o
   6   9   1       15.87       23.88      2.84 o
  -6  10   1        0.00       -0.73      0.73 o
  -5  10   1        1.72        1.81      0.66 o
  -4  10   1        9.36        8.34      0.76 o
  -3  10   1        0.51        0.09      0.44 o
  -2  10   1        1.14        0.90      0.53 o
  -1  10   1        2.42        2.17      0.56 o
   0  10   1        6.60        4.68      0.58 o
   1  10   1        0.00       -0.25      0.39 o
   2  10   1        4.06        4.23      0.67 o
   3  10   1        0.04        1.19      0.64 o
   4  10   1        5.87        6.32      0.87 o
  -4  11   1       16.55       23.33      1.43 o
  -3  11   1        0.27        0.29      0.61 o
  -2  11   1        8.71        7.17      1.56 o
  -1  11   1        0.02       -0.08      0.55 o
   0  11   1        1.50        0.67      0.64 o
   1  11   1        0.34       -0.01      0.68 o
   2  11   1        0.12        0.64      0.75 o
   0 -10   2        0.05        0.43      0.56 o
   1 -10   2        2.64        1.62      1.04 o
   2 -10   2        0.41       -0.69      0.72 o
   3 -10   2        1.74        2.03      0.65 o
   4 -10   2        3.86        3.87      0.79 o
  -3  -9   2        0.16       -0.24      0.62 o
  -2  -9   2        2.27        1.50      1.17 o
  -1  -9   2        0.00       -0.07      0.66 o
   0  -9   2        1.87        1.37      0.54 o
   1  -9   2        2.20        1.88      0.58 o
   2  -9   2        0.13       -0.80      0.80 o
   3  -9   2        3.11        1.52      0.65 o
   4  -9   2        0.38       -0.18      0.49 o
   5  -9   2        0.57        0.81      0.88 o
  -4  -8   2        0.08        0.55      0.59 o
  -3  -8   2        0.00       -0.27      0.51 o
  -2  -8   2        2.43        3.39      0.60 o
  -1  -8   2        2.40        0.97      0.47 o
   0  -8   2        7.95        8.48      0.65 o
   1  -8   2        0.33        0.72      0.41 o
   2  -8   2       16.96       15.55      0.85 o
   3  -8   2        7.81        5.39      0.79 o
   4  -8   2       16.00       13.88      0.90 o
   5  -8   2       14.52        9.87      1.00 o
   6  -8   2        1.03        1.12      1.24 o
   7  -8   2        3.57        4.06      3.72 o
   8  -8   2        0.09        0.22      3.24 o
  -6  -7   2        2.80        3.44      1.65 o
  -5  -7   2        0.44        0.33      0.71 o
  -4  -7   2        0.00       -0.46      0.46 o
  -3  -7   2       11.62       10.56      0.77 o
  -2  -7   2        9.51        7.47      0.65 o
  -1  -7   2       13.86       12.76      0.74 o
   0  -7   2        9.28        6.53      0.54 o
   1  -7   2        1.11        0.40      0.32 o
   2  -7   2       13.31       10.29      0.68 o
   3  -7   2        6.18        6.96      0.58 o
   4  -7   2       14.20       11.97      0.70 o
   5  -7   2       10.84        9.61      0.85 o
   6  -7   2        1.87        2.59      0.45 o
   7  -7   2       12.97       10.05      1.72 o
   8  -7   2        1.38        0.69      0.99 o
   9  -7   2        1.11        0.69      1.10 o
  -6  -6   2        8.66        9.35      1.06 o
  -5  -6   2        8.90        9.83      1.73 o
  -4  -6   2       17.47       17.94      2.00 o
  -3  -6   2        1.00        0.60      0.41 o
  -2  -6   2      125.59      132.19      1.97 o
  -1  -6   2        3.17        3.37      0.44 o
   0  -6   2       30.62       27.23      0.82 o
   1  -6   2       23.74       19.51      0.72 o
   2  -6   2        9.33        9.47      0.54 o
   3  -6   2      100.26      108.08      1.49 o
   4  -6   2       39.62       40.69      1.05 o
   5  -6   2       19.03       21.46      1.22 o
   6  -6   2       68.12       70.79      1.63 o
   7  -6   2        9.76        9.21      0.73 o
   8  -6   2       13.42       11.45      1.10 o
   9  -6   2        6.61        7.14      1.01 o
  10  -6   2       17.15       20.32      2.36 o
  -7  -5   2        0.00        0.78      0.60 o
  -6  -5   2       48.51       56.50      1.77 o
  -5  -5   2        3.78        3.95      0.62 o
  -4  -5   2      260.78      281.14      3.36 o
  -3  -5   2      103.01      103.83      1.55 o
  -2  -5   2      349.59      350.60      2.85 o
  -1  -5   2       28.43       25.54      0.60 o
   0  -5   2        4.39        4.66      0.23 o
   1  -5   2      110.05      108.31      1.44 o
   2  -5   2       13.34        8.94      0.44 o
   3  -5   2       41.24       42.68      0.70 o
   4  -5   2      255.05      248.84      2.21 o
   5  -5   2        2.23        2.38      0.30 o
   6  -5   2      136.71      139.61      1.67 o
   7  -5   2        6.32        7.24      0.61 o
   8  -5   2        6.12        5.82      0.90 o
   9  -5   2       28.60       36.30      3.19 o
  10  -5   2       15.34       20.92      1.45 o
  -8  -4   2        0.99        1.36      0.74 o
  -7  -4   2        0.04        0.11      0.51 o
  -6  -4   2        1.78        1.25      0.47 o
  -5  -4   2        0.03       -0.27      0.40 o
  -4  -4   2        3.73        2.54      0.41 o
  -3  -4   2        1.21        1.78      0.25 o
  -2  -4   2        0.64        1.15      0.16 o
  -1  -4   2        2.58        1.64      0.24 o
   0  -4   2        0.70        1.08      0.23 o
   1  -4   2       22.94       24.55      0.49 o
   2  -4   2      117.10      154.80      1.48 o
   3  -4   2       15.30       19.75      0.51 o
   4  -4   2      186.42      188.89      1.72 o
   5  -4   2       42.86       39.62      0.72 o
   6  -4   2       23.80       22.57      0.56 o
   7  -4   2        2.45        4.63      0.66 o
   8  -4   2        1.66        0.62      0.56 o
   9  -4   2        2.28        0.13      0.59 o
  10  -4   2        0.55       -0.61      0.61 o
  11  -4   2        0.18       -0.61      0.61 o
  -8  -3   2        1.31        0.96      0.63 o
  -7  -3   2        0.05       -0.18      0.46 o
  -6  -3   2        0.82        0.15      0.40 o
  -5  -3   2       15.89       16.04      0.73 o
  -4  -3   2       11.34       11.43      0.60 o
  -3  -3   2        1.91        1.55      0.28 o
  -2  -3   2        1.67        3.81      0.29 o
  -1  -3   2      286.74      271.30      2.27 o
   0  -3   2     1039.79     1091.22      7.56 o
   1  -3   2      154.82      177.58      1.78 o
   2  -3   2     1026.48     1105.08      7.66 o
   3  -3   2      422.84      443.25      3.25 o
   4  -3   2       94.64       92.47      0.99 o
   5  -3   2      161.47      153.51      1.39 o
   6  -3   2       30.66       34.35      0.59 o
   7  -3   2        3.16        3.47      0.34 o
   8  -3   2        3.34        2.12      0.45 o
   9  -3   2        1.17        0.24      0.58 o
  10  -3   2        1.20        0.24      0.55 o
  11  -3   2        0.10        0.81      1.17 o
  -9  -2   2        0.10        0.72      0.64 o
  -8  -2   2        0.73        0.32      0.61 o
  -7  -2   2        0.35        0.07      0.42 o
  -6  -2   2       14.36       12.22      0.86 o
  -5  -2   2       41.94       40.97      1.00 o
  -4  -2   2       36.44       37.23      0.75 o
  -3  -2   2        0.54        1.82      0.25 o
  -2  -2   2        0.00        0.43      0.23 o
  -1  -2   2      440.74      450.09      4.76 o
   0  -2   2        1.61        1.52      0.19 o
   1  -2   2      621.40      616.36      4.19 o
   2  -2   2      228.42      243.80      1.71 o
   3  -2   2       54.60       47.99      0.53 o
   4  -2   2      438.57      465.01      3.29 o
   5  -2   2       29.08       32.66      0.50 o
   6  -2   2       19.47       18.36      0.49 o
   7  -2   2        1.41        1.07      0.36 o
   8  -2   2        0.82        1.08      0.47 o
   9  -2   2        0.21       -0.19      0.41 o
  10  -2   2        0.24       -0.48      0.48 o
  11  -2   2        0.70        2.59      1.40 o
  -9  -1   2        1.79        1.42      0.72 o
  -8  -1   2        2.52        1.80      0.65 o
  -7  -1   2       33.47       31.63      1.40 o
  -6  -1   2       32.34       28.74      0.89 o
  -5  -1   2       12.45       11.87      0.37 o
  -4  -1   2      123.89      125.86      1.88 o
  -3  -1   2      111.13      129.22      1.34 o
  -2  -1   2      479.98      539.12      4.05 o
  -1  -1   2      222.17      237.50      1.78 o
   0  -1   2     1358.27     1296.27      8.38 o
   1  -1   2     1687.78     1643.83      8.18 o
   2  -1   2        0.00       -0.08      0.08 o
   3  -1   2      490.93      483.08      2.92 o
   4  -1   2      100.45       93.48      0.84 o
   5  -1   2      374.19      398.32      3.56 o
   6  -1   2       12.78       15.06      0.44 o
   7  -1   2       19.85       18.13      0.77 o
   8  -1   2       12.34        9.25      0.53 o
   9  -1   2       23.19       21.16      1.21 o
  10  -1   2       13.10       15.57      1.91 o
  11  -1   2        1.25        0.90      1.25 o
 -10   0   2        0.03       -0.10      0.66 o
  -9   0   2        0.05        0.15      0.71 o
  -8   0   2        0.02       -0.46      0.48 o
  -7   0   2       19.95       17.39      1.12 o
  -6   0   2        7.20        5.84      0.46 o
  -5   0   2       25.37       26.55      0.57 o
  -4   0   2      100.96      111.02      1.13 o
  -3   0   2        6.65        4.49      0.21 o
  -2   0   2       15.29       10.49      0.21 o
  -1   0   2        0.01       -0.11      0.11 o
   0   0   2     1225.75     1201.32      6.34 o
   1   0   2       62.91       82.70      0.59 o
   2   0   2      165.92      173.78      1.04 o
   3   0   2        0.49       -0.10      0.10 o
   4   0   2      243.10      243.63      1.62 o
   5   0   2        2.34        2.94      0.13 o
   6   0   2       18.77       16.08      0.31 o
   7   0   2       16.88       16.21      0.56 o
   8   0   2      159.34      136.46      1.95 o
   9   0   2        2.20        2.04      0.40 o
  10   0   2        4.55        3.36      1.12 o
  11   0   2        0.06        0.38      0.97 o
 -10   1   2        7.44        7.44      1.23 o
  -9   1   2        1.47        1.38      0.73 o
  -8   1   2       11.50       12.87      1.41 o
  -7   1   2       19.68       24.26      1.48 o
  -6   1   2       48.67       49.47      0.98 o
  -5   1   2       46.69       43.67      0.81 o
  -4   1   2        0.00       -0.22      0.22 o
  -3   1   2       33.38       32.92      0.49 o
  -2   1   2       62.25       72.89      0.66 o
  -1   1   2       78.50       65.43      0.58 o
   0   1   2     9186.76     8039.57     88.52 o
   1   1   2        1.36       -0.11      0.11 o
   2   1   2    14416.83    13477.03    296.19 o
   3   1   2        0.08       -0.12      0.12 o
   4   1   2     4045.13     4044.66     35.36 o
   5   1   2        6.50        6.30      0.44 o
   6   1   2     1374.29     1394.29     10.33 o
   7   1   2        1.41        1.56      0.29 o
   8   1   2      262.52      257.51      6.42 o
   9   1   2        1.75        1.74      0.57 o
  10   1   2        3.98        1.09      0.96 o
  11   1   2        0.92        1.50      1.23 o
 -10   2   2        1.83        1.81      0.73 o
  -9   2   2        8.15        8.73      1.07 o
  -8   2   2       20.04       14.43      1.76 o
  -7   2   2       15.19       17.25      2.38 o
  -6   2   2       23.02       20.10      0.90 o
  -5   2   2       76.97       77.13      1.67 o
  -4   2   2       49.79       48.39      0.89 o
  -3   2   2      580.48      535.88      4.74 o
  -2   2   2        2.48        1.60      0.20 o
  -1   2   2       84.15       62.25      0.62 o
   0   2   2     4314.04     3995.64     23.66 o
   1   2   2     1170.54     1146.40      6.57 o
   2   2   2      791.42      723.39      6.31 o
   3   2   2      176.78      191.02      1.20 o
   4   2   2       21.01       21.57      0.24 o
   5   2   2      155.31      159.82      1.09 o
   6   2   2       66.33       62.11      0.97 o
   7   2   2       28.45       29.00      0.68 o
   8   2   2       72.34       76.14      1.64 o
   9   2   2        0.64        0.44      0.54 o
  10   2   2        0.96        1.86      1.17 o
  11   2   2        1.97        1.05      1.02 o
 -10   3   2        0.74        0.67      0.71 o
  -9   3   2        7.42        8.56      1.37 o
  -8   3   2        0.41       -0.56      0.56 o
  -7   3   2       28.10       30.83      1.31 o
  -6   3   2       35.85       31.25      0.99 o
  -5   3   2        8.00        6.54      0.55 o
  -4   3   2      513.95      545.88      5.34 o
  -3   3   2      131.87      130.61      1.70 o
  -2   3   2     1067.21     1093.73      8.66 o
  -1   3   2     1065.97     1013.56      6.60 o
   0   3   2      890.61      928.09      5.23 o
   1   3   2     2602.03     2491.91     13.08 o
   2   3   2       67.60       54.34      0.49 o
   3   3   2      114.37      111.59      0.90 o
   4   3   2       10.00        8.22      0.27 o
   5   3   2      157.12      168.76      1.42 o
   6   3   2        3.23        3.78      0.23 o
   7   3   2       13.59       11.20      0.71 o
   8   3   2        8.67        7.43      0.62 o
   9   3   2        5.15        2.84      0.70 o
  10   3   2        1.91        0.18      1.65 o
 -10   4   2        1.01        1.91      1.21 o
  -9   4   2        2.23        2.29      0.77 o
  -8   4   2        1.32        0.03      0.56 o
  -7   4   2        5.45        4.72      0.71 o
  -6   4   2        1.20        0.42      0.38 o
  -5   4   2      173.66      178.73      2.37 o
  -4   4   2       20.84       26.07      0.83 o
  -3   4   2      184.74      208.21      2.12 o
  -2   4   2       21.63       24.30      0.48 o
  -1   4   2        6.41        6.38      0.25 o
   0   4   2       38.48       41.26      0.54 o
   1   4   2      358.53      342.44      2.28 o
   2   4   2      240.97      237.40      1.86 o
   3   4   2      233.04      234.49      1.69 o
   4   4   2       99.42      100.68      0.94 o
   5   4   2       19.12       20.62      0.43 o
   6   4   2        0.04       -0.22      0.22 o
   7   4   2        0.03       -0.26      0.26 o
   8   4   2        2.30        1.47      0.42 o
   9   4   2        1.82        1.25      0.69 o
  10   4   2        0.39       -0.34      0.97 o
 -10   5   2        0.58        2.75      2.62 o
  -9   5   2        4.01        3.65      1.57 o
  -8   5   2        0.00       -0.54      0.54 o
  -7   5   2        0.10       -0.13      0.50 o
  -6   5   2        0.05       -0.37      0.37 o
  -5   5   2       53.96       48.55      1.07 o
  -4   5   2       18.63       17.84      0.43 o
  -3   5   2      173.54      166.63      1.68 o
  -2   5   2        3.52        2.06      0.28 o
  -1   5   2      154.60      170.92      2.00 o
   0   5   2      339.76      373.43      2.85 o
   1   5   2        2.62        3.88      0.25 o
   2   5   2      158.93      169.20      1.46 o
   3   5   2      206.55      194.22      1.54 o
   4   5   2       12.63       14.55      0.38 o
   5   5   2       69.09       64.13      0.86 o
   6   5   2       19.98       16.57      0.68 o
   7   5   2        4.25        2.56      0.44 o
   8   5   2       11.17        9.47      0.67 o
   9   5   2        1.04        0.07      0.65 o
  10   5   2        0.52       -0.96      1.51 o
  -9   6   2        0.00       -0.46      0.71 o
  -8   6   2        0.24        0.09      0.83 o
  -7   6   2        0.46       -0.57      0.57 o
  -6   6   2        4.96        5.42      0.61 o
  -5   6   2       10.18        8.32      0.56 o
  -4   6   2       44.05       46.91      0.98 o
  -3   6   2       65.25       66.01      1.18 o
  -2   6   2        5.76        6.28      0.46 o
  -1   6   2        0.56        0.38      0.21 o
   0   6   2        0.36        0.39      0.17 o
   1   6   2       24.81       22.27      0.51 o
   2   6   2       49.78       50.20      0.79 o
   3   6   2        0.73        0.24      0.22 o
   4   6   2       99.75       97.88      1.27 o
   5   6   2        0.12        0.05      0.26 o
   6   6   2       41.96       41.52      0.98 o
   7   6   2        0.00        0.20      0.35 o
   8   6   2       19.08       17.93      1.59 o
   9   6   2        0.26       -0.62      0.73 o
  -9   7   2        0.18        0.43      0.83 o
  -8   7   2        0.19       -0.51      0.67 o
  -7   7   2        6.64        7.18      0.92 o
  -6   7   2       29.44       32.10      1.17 o
  -5   7   2        8.85        8.92      0.64 o
  -4   7   2      256.98      278.44      4.18 o
  -3   7   2       54.00       50.14      1.04 o
  -2   7   2      171.08      171.61      2.12 o
  -1   7   2       69.49       70.21      1.02 o
   0   7   2        3.83        2.44      0.24 o
   1   7   2        0.07        0.49      0.20 o
   2   7   2       96.40      102.20      1.49 o
   3   7   2        0.47        1.14      0.31 o
   4   7   2      137.72      132.39      1.62 o
   5   7   2        0.07        0.56      0.41 o
   6   7   2        2.09        0.57      0.35 o
   7   7   2        0.25       -0.39      0.39 o
   8   7   2        0.58        0.58      0.63 o
  -8   8   2        0.36       -0.48      1.22 o
  -7   8   2        1.63        2.58      0.87 o
  -6   8   2       36.10       38.74      1.44 o
  -5   8   2       17.81       28.78      1.24 o
  -4   8   2      364.19      394.80      4.08 o
  -3   8   2       10.45       13.09      1.37 o
  -2   8   2      418.71      420.94      3.99 o
  -1   8   2       24.38       23.76      1.11 o
   0   8   2      141.29      138.75      1.87 o
   1   8   2       36.07       35.33      0.95 o
   2   8   2      130.56      141.22      2.04 o
   3   8   2        4.34        5.31      0.49 o
   4   8   2       41.84       47.59      1.23 o
   5   8   2       13.76       11.61      0.74 o
   6   8   2        0.82        0.32      0.46 o
   7   8   2        0.07       -0.62      0.62 o
  -7   9   2        1.00        0.11      0.95 o
  -6   9   2        0.27        0.35      0.63 o
  -5   9   2        0.37        0.29      0.48 o
  -4   9   2        5.03        2.87      0.49 o
  -3   9   2        0.61        0.08      0.43 o
  -2   9   2        0.08       -0.42      0.42 o
  -1   9   2        0.19       -0.31      0.31 o
   0   9   2        0.05       -0.32      0.32 o
   1   9   2        0.09       -0.19      0.35 o
   2   9   2        1.60        1.35      0.43 o
   3   9   2        0.55        0.22      0.53 o
   4   9   2        0.14       -0.43      0.43 o
   5   9   2        0.55       -0.28      0.56 o
   6   9   2        1.01        0.88      0.63 o
  -6  10   2        0.26       -0.76      0.76 o
  -5  10   2        1.48        0.98      0.61 o
  -4  10   2        2.29        2.11      0.61 o
  -3  10   2        0.07       -0.42      0.42 o
  -2  10   2        0.04       -0.45      0.45 o
  -1  10   2       17.49       19.85      1.12 o
   0  10   2        0.11        0.33      0.45 o
   1  10   2        3.18        1.28      0.48 o
   2  10   2        1.97        2.43      0.81 o
   3  10   2        7.53        9.11      0.84 o
   4  10   2        4.89        4.70      0.76 o
   5  10   2        0.57       -0.31      0.62 o
  -5  11   2        0.01       -0.66      0.66 o
  -4  11   2        4.66        5.23      1.04 o
  -3  11   2        0.21        0.16      0.56 o
  -2  11   2       10.60       12.23      0.82 o
  -1  11   2        0.50       -0.21      0.49 o
   0  11   2        2.40        2.43      0.55 o
   1  11   2        1.90        1.68      0.55 o
   2  11   2        0.33       -0.22      0.60 o
   3  11   2        0.60        0.97      0.64 o
  -1  -9   3        0.34        0.61      0.74 o
   0  -9   3        0.61        1.18      0.58 o
   1  -9   3        0.97       -0.01      0.48 o
   2  -9   3        0.92        1.30      0.85 o
   3  -9   3        3.64        2.80      0.65 o
   4  -9   3        0.04        0.49      0.51 o
   5  -9   3        2.93        3.48      0.64 o
   6  -9   3        1.94        2.03      1.68 o
  -3  -8   3        6.61        5.66      1.01 o
  -2  -8   3        0.00       -0.26      0.44 o
  -1  -8   3        3.92        4.09      0.64 o
   0  -8   3        0.39        0.61      0.58 o
   1  -8   3        3.87        4.22      0.65 o
   2  -8   3        9.77        6.66      0.68 o
   3  -8   3        8.38        9.05      0.89 o
   4  -8   3        4.03        2.65      0.90 o
   5  -8   3        0.07        0.40      0.47 o
   6  -8   3        2.82        2.72      1.21 o
   7  -8   3        0.48        2.83      4.13 o
   8  -8   3        2.59        3.44      1.65 o
  -4  -7   3        2.52        2.77      0.87 o
  -3  -7   3        9.37       10.48      1.13 o
  -2  -7   3        0.01       -0.22      0.42 o
  -1  -7   3        7.21        6.91      0.62 o
   0  -7   3       23.88       23.62      1.10 o
   1  -7   3       28.49       33.19      1.14 o
   2  -7   3       88.06       81.59      1.59 o
   3  -7   3       35.95       38.23      1.15 o
   4  -7   3       18.33       17.64      1.05 o
   5  -7   3        3.67        2.50      0.61 o
   6  -7   3        0.33       -0.29      0.43 o
   7  -7   3        0.68        0.07      2.74 o
   8  -7   3        7.99        7.45      3.44 o
   9  -7   3        0.60       -0.07      2.06 o
  -6  -6   3        0.40        0.29      0.76 o
  -5  -6   3        0.27        0.17      0.68 o
  -4  -6   3        0.15       -0.54      0.58 o
  -3  -6   3        0.25       -0.47      0.52 o
  -2  -6   3        1.30        0.28      0.41 o
  -1  -6   3       14.96       16.64      0.79 o
   0  -6   3       12.62       10.79      0.73 o
   1  -6   3        0.04       -0.21      0.36 o
   2  -6   3       29.23       26.64      0.82 o
   3  -6   3        0.00       -0.32      0.32 o
   4  -6   3        4.37        2.54      0.46 o
   5  -6   3       52.76       58.46      1.53 o
   6  -6   3        0.25        0.07      0.43 o
   7  -6   3       27.07       26.13      1.81 o
   8  -6   3        0.79        1.26      1.18 o
   9  -6   3        0.03       -0.74      0.74 o
  10  -6   3        0.22       -2.34      3.17 o
  -6  -5   3        3.11        3.72      0.86 o
  -5  -5   3       62.71       68.86      2.85 o
  -4  -5   3       16.57       22.56      1.43 o
  -3  -5   3       53.79       59.03      1.31 o
  -2  -5   3       59.85       60.91      1.27 o
  -1  -5   3       15.37       15.34      0.56 o
   0  -5   3       13.52       10.06      0.65 o
   1  -5   3       31.55       24.74      0.61 o
   2  -5   3        1.58        0.91      0.19 o
   3  -5   3       74.28       75.51      0.90 o
   4  -5   3        2.84        3.27      0.44 o
   5  -5   3      294.47      289.30      2.81 o
   6  -5   3        2.07        2.05      0.36 o
   7  -5   3        4.63        3.41      0.73 o
   8  -5   3        0.33       -0.63      0.70 o
   9  -5   3       31.39       33.21      2.28 o
  10  -5   3        0.16        0.22      0.94 o
  -7  -4   3       10.21        7.92      1.29 o
  -6  -4   3        9.64        8.98      0.83 o
  -5  -4   3       30.98       32.48      1.33 o
  -4  -4   3        1.25        1.24      0.45 o
  -3  -4   3        1.92        2.28      0.45 o
  -2  -4   3       26.75       28.48      1.00 o
  -1  -4   3        0.67        1.23      0.21 o
   0  -4   3        7.58        6.03      0.41 o
   1  -4   3       48.11       49.50      0.93 o
   2  -4   3       13.71        9.58      0.38 o
   3  -4   3       15.91       18.21      0.63 o
   4  -4   3      119.23      118.56      1.56 o
   5  -4   3       19.11       22.47      0.60 o
   6  -4   3       56.35       55.26      0.92 o
   7  -4   3        3.65        3.23      0.67 o
   8  -4   3        0.46       -0.53      0.53 o
   9  -4   3        2.51        2.18      0.73 o
  10  -4   3        3.67        5.01      0.83 o
  11  -4   3        0.16       -1.10      1.31 o
  -8  -3   3        0.13       -0.11      0.66 o
  -7  -3   3        2.58        1.10      0.65 o
  -6  -3   3        1.48        1.78      0.56 o
  -5  -3   3        5.79        3.69      0.50 o
  -4  -3   3        4.81        3.99      0.45 o
  -3  -3   3        1.53        0.56      0.31 o
  -2  -3   3        4.14        2.89      0.17 o
  -1  -3   3        0.02        0.01      0.17 o
   0  -3   3       52.57       52.76      0.90 o
   1  -3   3       69.95       82.52      1.25 o
   2  -3   3      393.93      386.93      3.06 o
   3  -3   3       20.62       21.21      0.56 o
   4  -3   3        3.41        4.19      0.33 o
   5  -3   3      123.88      120.09      1.25 o
   6  -3   3        2.88        3.39      0.22 o
   7  -3   3       21.25       20.08      0.87 o
   8  -3   3       58.90       50.49      1.35 o
   9  -3   3        0.90        0.49      0.58 o
  10  -3   3       23.90       24.61      1.30 o
  11  -3   3        0.78        0.21      1.35 o
  -8  -2   3        2.20        2.55      0.78 o
  -7  -2   3        0.64        0.99      0.61 o
  -6  -2   3        0.01       -0.41      0.41 o
  -5  -2   3        3.90        2.88      0.44 o
  -4  -2   3       34.42       33.94      1.02 o
  -3  -2   3       20.92       24.98      0.83 o
  -2  -2   3      118.38      122.11      1.18 o
  -1  -2   3       28.20       25.68      0.75 o
   0  -2   3        0.15        0.01      0.14 o
   1  -2   3       43.88       44.64      0.61 o
   2  -2   3      268.81      271.66      2.10 o
   3  -2   3       10.20       11.08      0.33 o
   4  -2   3      197.05      206.89      1.55 o
   5  -2   3       48.86       51.76      0.65 o
   6  -2   3      174.85      179.77      1.54 o
   7  -2   3       48.12       45.89      1.04 o
   8  -2   3       28.33       28.62      1.04 o
   9  -2   3        0.04       -0.32      0.44 o
  10  -2   3        1.53        0.12      0.48 o
  11  -2   3        1.84        3.94      1.45 o
  -9  -1   3        0.05        0.75      0.72 o
  -8  -1   3        0.48       -0.30      0.58 o
  -7  -1   3        3.61        3.44      0.74 o
  -6  -1   3        4.20        3.51      0.51 o
  -5  -1   3        6.38        5.84      0.55 o
  -4  -1   3      234.83      255.82      2.62 o
  -3  -1   3       17.54       18.17      0.53 o
  -2  -1   3     1232.96     1287.67      9.23 o
  -1  -1   3       72.28       76.23      1.01 o
   0  -1   3       83.65       82.70      1.08 o
   1  -1   3      164.94      176.82      1.42 o
   2  -1   3      370.76      396.10      2.76 o
   3  -1   3       11.73       12.44      0.28 o
   4  -1   3        5.21        6.08      0.27 o
   5  -1   3      229.68      239.08      2.10 o
   6  -1   3        0.53        0.74      0.19 o
   7  -1   3       50.90       40.20      1.00 o
   8  -1   3        7.07        6.35      0.60 o
   9  -1   3        0.03        0.09      0.33 o
  10  -1   3        1.55        1.14      0.71 o
  11  -1   3        0.02        0.80      2.68 o
  -9   0   3        0.07       -0.61      0.61 o
  -8   0   3       10.24       11.32      1.50 o
  -7   0   3        0.40       -0.07      0.58 o
  -6   0   3       32.11       38.54      1.04 o
  -5   0   3       14.85       17.69      1.15 o
  -4   0   3       74.26       74.65      1.09 o
  -3   0   3      367.81      378.12      3.04 o
  -2   0   3       71.43       72.81      0.83 o
  -1   0   3      560.48      596.38      4.53 o
   0   0   3       98.38       90.11      0.75 o
   1   0   3       18.53       14.12      0.34 o
   2   0   3     1083.73     1111.80      6.74 o
   3   0   3       63.93       71.40      0.60 o
   4   0   3      818.91      845.69      5.77 o
   5   0   3       12.57       15.06      0.26 o
   6   0   3       27.51       28.06      0.51 o
   7   0   3        0.01       -0.13      0.17 o
   8   0   3        3.06        3.28      0.47 o
   9   0   3        3.90        2.68      0.58 o
  10   0   3        0.05       -0.03      0.73 o
  11   0   3        0.12        0.25      0.83 o
  -9   1   3        4.57        4.53      0.82 o
  -8   1   3       16.28       19.95      1.62 o
  -7   1   3        0.06       -0.04      0.60 o
  -6   1   3       40.74       45.22      2.17 o
  -5   1   3        2.55        1.83      0.28 o
  -4   1   3      116.51      118.02      1.19 o
  -3   1   3       12.86       12.27      0.35 o
  -2   1   3     1240.11     1312.50      8.68 o
  -1   1   3      108.89      107.88      1.09 o
   0   1   3      104.74      118.60      0.98 o
   1   1   3     2268.51     2219.21     13.13 o
   2   1   3     1095.46     1043.54      5.60 o
   3   1   3       33.92       23.49      0.36 o
   4   1   3      423.17      427.20      3.38 o
   5   1   3      522.90      514.44      5.71 o
   6   1   3        0.03        0.01      0.36 o
   7   1   3       10.06        8.34      0.72 o
   8   1   3        6.52       12.51      2.46 o
   9   1   3        4.37        4.04      0.64 o
  10   1   3        0.01        0.45      1.18 o
  11   1   3        4.22        4.04      1.44 o
  -9   2   3       39.44       53.18      2.76 o
  -8   2   3        0.60        2.53      0.78 o
  -7   2   3        0.94        3.02      0.75 o
  -6   2   3        3.01        3.75      0.64 o
  -5   2   3       28.93       24.18      1.07 o
  -4   2   3       33.83       29.95      0.63 o
  -3   2   3        1.70        2.31      0.21 o
  -2   2   3      666.71      717.74      5.87 o
  -1   2   3      325.84      308.54      2.75 o
   0   2   3     1009.58      909.29      5.70 o
   1   2   3     4205.50     3921.13     25.37 o
   2   2   3      492.74      493.40      3.19 o
   3   2   3      238.55      200.25      1.53 o
   4   2   3      572.45      521.17      3.48 o
   5   2   3     1065.63     1017.60      8.16 o
   6   2   3       60.77       57.37      1.30 o
   7   2   3       67.63       59.31      1.50 o
   8   2   3       48.36       53.84      1.97 o
   9   2   3        2.81        2.34      0.60 o
  10   2   3       14.71       12.48      1.59 o
  11   2   3        5.43        5.57      1.70 o
  -9   3   3        0.28        0.31      0.64 o
  -8   3   3        0.36        1.44      0.67 o
  -7   3   3        6.40        3.85      0.73 o
  -6   3   3       11.49        8.64      0.78 o
  -5   3   3        6.38        7.85      0.59 o
  -4   3   3        4.42        4.15      0.43 o
  -3   3   3       35.58       31.94      0.48 o
  -2   3   3        0.19       -0.27      0.27 o
  -1   3   3      362.39      375.90      3.51 o
   0   3   3       62.26       70.04      0.78 o
   1   3   3      149.72      137.85      1.18 o
   2   3   3      420.15      415.33      2.87 o
   3   3   3       23.61       20.55      0.33 o
   4   3   3      271.55      273.18      1.93 o
   5   3   3        5.95        3.97      0.19 o
   6   3   3        5.61        5.51      0.26 o
   7   3   3        6.78        5.10      0.25 o
   8   3   3       19.47       14.46      1.31 o
   9   3   3        0.02       -0.12      0.54 o
  10   3   3        0.19        0.03      0.86 o
  11   3   3        0.21       -0.58      1.12 o
  -9   4   3        4.26        4.08      0.99 o
  -8   4   3        0.00       -0.68      0.68 o
  -7   4   3        5.83        7.30      0.86 o
  -6   4   3        3.89        2.06      0.61 o
  -5   4   3       19.36       19.42      0.83 o
  -4   4   3      166.87      193.70      2.49 o
  -3   4   3        0.42        0.74      0.20 o
  -2   4   3      547.91      630.91      5.33 o
  -1   4   3       18.22       23.22      0.55 o
   0   4   3       85.35      102.40      1.11 o
   1   4   3      144.08      149.08      1.24 o
   2   4   3       73.20       72.51      0.75 o
   3   4   3        9.23        7.50      0.26 o
   4   4   3      235.91      233.54      1.73 o
   5   4   3      149.86      150.30      1.37 o
   6   4   3        2.79        3.02      0.23 o
   7   4   3       39.50       37.57      0.83 o
   8   4   3        1.20        1.11      0.31 o
   9   4   3        1.21        0.59      0.58 o
  10   4   3        7.31        7.94      1.09 o
  -9   5   3        0.40       -0.03      1.23 o
  -8   5   3        0.07       -0.50      0.59 o
  -7   5   3        0.06       -0.51      0.51 o
  -6   5   3        5.34        4.10      0.50 o
  -5   5   3       11.10       12.93      0.76 o
  -4   5   3        4.32        3.29      0.25 o
  -3   5   3       60.19       56.86      0.97 o
  -2   5   3      141.43      159.67      1.64 o
  -1   5   3       21.65       18.08      0.49 o
   0   5   3       81.64       89.18      1.07 o
   1   5   3       24.39       22.05      0.47 o
   2   5   3       10.20        7.33      0.31 o
   3   5   3       12.55       11.48      0.34 o
   4   5   3        2.81        3.45      0.23 o
   5   5   3       40.07       42.45      0.63 o
   6   5   3       13.08       15.81      0.81 o
   7   5   3       37.51       36.12      0.77 o
   8   5   3        8.64        6.35      0.55 o
   9   5   3        1.02        0.31      0.58 o
  10   5   3        1.32        0.06      0.69 o
  -9   6   3        3.62        4.86      1.96 o
  -8   6   3       22.71       27.86      2.54 o
  -7   6   3        4.73        4.91      1.03 o
  -6   6   3       53.52       51.11      1.25 o
  -5   6   3        1.23        0.30      0.42 o
  -4   6   3        3.96        2.78      0.31 o
  -3   6   3       24.34       27.18      0.75 o
  -2   6   3       40.73       29.41      0.79 o
  -1   6   3       50.16       41.14      0.78 o
   0   6   3       40.98       43.31      0.69 o
   1   6   3      116.53      113.57      1.42 o
   2   6   3       81.38       77.48      1.13 o
   3   6   3        3.23        3.17      0.31 o
   4   6   3        3.55        3.87      0.21 o
   5   6   3       19.81       19.20      0.65 o
   6   6   3       12.53        8.89      0.61 o
   7   6   3        5.86        5.59      0.47 o
   8   6   3       12.28       10.52      0.99 o
   9   6   3        0.02        0.60      0.64 o
  -8   7   3        1.34        1.99      0.83 o
  -7   7   3        0.00       -0.58      0.58 o
  -6   7   3        1.44        0.02      0.48 o
  -5   7   3        0.10       -0.43      0.43 o
  -4   7   3        2.06        1.36      0.50 o
  -3   7   3        6.40        8.51      0.59 o
  -2   7   3       12.17        9.54      0.56 o
  -1   7   3        2.12        2.09      0.44 o
   0   7   3       10.38       10.44      0.49 o
   1   7   3       17.93       22.94      0.75 o
   2   7   3       12.09       10.86      0.53 o
   3   7   3        2.54        2.33      0.32 o
   4   7   3        0.17        0.01      0.26 o
   5   7   3        4.52        3.92      0.41 o
   6   7   3        5.44        5.18      0.51 o
   7   7   3        0.43        0.70      0.42 o
   8   7   3        0.03       -0.02      0.38 o
   9   7   3        0.24        0.15      1.00 o
  -8   8   3        3.28        3.63      1.01 o
  -7   8   3        0.69       -0.79      0.79 o
  -6   8   3        0.06        0.08      0.55 o
  -5   8   3        3.71        1.51      0.51 o
  -4   8   3       17.72       27.61      1.57 o
  -3   8   3       55.55       58.63      1.37 o
  -2   8   3       14.66       16.83      0.71 o
  -1   8   3      385.26      412.34      3.98 o
   0   8   3        7.63        6.77      0.50 o
   1   8   3      180.45      177.38      2.16 o
   2   8   3        0.06        0.78      0.42 o
   3   8   3       20.19       27.76      0.93 o
   4   8   3       19.86       20.67      0.88 o
   5   8   3       19.06       20.18      1.08 o
   6   8   3        5.57        5.51      0.61 o
   7   8   3        0.71        1.39      0.51 o
   8   8   3        0.18       -0.20      0.97 o
  -7   9   3        0.24       -1.65      1.65 o
  -6   9   3        2.68        2.63      1.42 o
  -5   9   3        0.06       -0.30      0.61 o
  -4   9   3        0.52        0.46      0.52 o
  -3   9   3       10.52        8.82      0.68 o
  -2   9   3       37.06       40.95      1.27 o
  -1   9   3        1.80        1.48      0.44 o
   0   9   3       28.17       28.43      0.93 o
   1   9   3       19.53       17.71      0.82 o
   2   9   3        3.36        3.58      0.46 o
   3   9   3        0.29       -0.44      0.44 o
   4   9   3        7.51        8.03      0.65 o
   5   9   3        0.83       -0.33      0.62 o
   6   9   3        0.28       -0.08      0.60 o
   7   9   3        0.43       -0.47      0.52 o
  -6  10   3        3.17        1.12      2.56 o
  -5  10   3        4.61        3.99      0.81 o
  -4  10   3        1.74        2.18      0.63 o
  -3  10   3        1.21        0.04      0.66 o
  -2  10   3        4.34        4.23      0.76 o
  -1  10   3       12.48       13.23      0.78 o
   0  10   3       12.30       13.53      0.75 o
   1  10   3        0.22        0.21      0.37 o
   2  10   3        2.25        1.07      0.44 o
   3  10   3        0.70        0.73      0.56 o
   4  10   3        0.00       -0.49      0.50 o
   5  10   3        0.02       -0.46      0.46 o
   6  10   3        4.56        4.29      1.45 o
  -5  11   3        0.71        0.42      0.61 o
  -4  11   3        0.14        0.02      0.57 o
  -3  11   3        0.06       -0.58      0.58 o
  -2  11   3        0.62        0.46      0.52 o
  -1  11   3        1.13        1.28      0.81 o
   0  11   3        0.58        0.44      0.48 o
   1  11   3        0.14        0.05      0.50 o
   2  11   3        0.06        0.13      0.58 o
   3  11   3        0.33        0.33      0.60 o
   4  11   3        0.15        0.47      0.65 o
  -2  12   3        5.32        4.76      0.68 o
  -1  12   3        0.03        0.17      0.55 o
   0  12   3        6.65        6.88      0.77 o
   1  12   3        0.15        0.52      0.75 o
   2  -9   4        1.63        0.23      0.60 o
   3  -9   4        3.23        3.29      1.09 o
   4  -9   4        0.16       -0.38      0.83 o
  -2  -8   4        1.55        0.69      1.38 o
  -1  -8   4        2.52        3.86      0.78 o
   0  -8   4        0.12        0.04      0.66 o
   1  -8   4        1.51        1.91      0.63 o
   2  -8   4        0.50       -0.14      0.89 o
   3  -8   4        0.07        0.37      0.50 o
   4  -8   4        2.83        1.97      0.77 o
   5  -8   4        3.04        4.46      0.94 o
   6  -8   4        2.18        3.40      1.16 o
   7  -8   4        2.68       20.65      3.72 o
  -3  -7   4        4.47        3.88      1.89 o
  -2  -7   4        0.67        0.99      0.63 o
  -1  -7   4        0.48        0.78      0.46 o
   0  -7   4        0.84        0.73      0.56 o
   1  -7   4       11.21       11.56      0.84 o
   2  -7   4        0.60       -0.07      0.60 o
   3  -7   4        6.11        7.19      0.66 o
   4  -7   4        8.09        7.79      1.02 o
   5  -7   4       14.04       13.12      1.00 o
   6  -7   4        7.13        5.69      3.62 o
   7  -7   4        6.92        6.09      2.59 o
   8  -7   4        1.79        5.12      4.68 o
  -5  -6   4        0.28       -0.50      1.02 o
  -4  -6   4        1.14        1.14      0.87 o
  -3  -6   4        1.93        1.67      0.89 o
  -2  -6   4        0.17        0.51      0.45 o
  -1  -6   4        3.04        2.39      0.52 o
   0  -6   4        1.10        0.39      0.42 o
   1  -6   4        1.51        0.03      0.35 o
   2  -6   4        1.96        0.67      0.50 o
   3  -6   4        0.08       -0.36      0.36 o
   4  -6   4       35.13       28.98      0.97 o
   5  -6   4        8.80        5.78      0.67 o
   6  -6   4       17.15       17.73      1.19 o
   7  -6   4        3.15        1.16      2.13 o
   8  -6   4        7.19       11.40      2.50 o
   9  -6   4        0.02        1.62      2.46 o
  -6  -5   4        3.31        2.75      1.93 o
  -5  -5   4        7.11        6.96      1.01 o
  -4  -5   4       14.27       11.42      1.13 o
  -3  -5   4        5.46        6.74      1.18 o
  -2  -5   4       59.70       60.93      1.74 o
  -1  -5   4        0.64        0.76      0.46 o
   0  -5   4       51.49       50.64      1.18 o
   1  -5   4        0.33       -0.27      0.32 o
   2  -5   4       14.82       11.90      0.68 o
   3  -5   4        2.68        0.95      0.38 o
   4  -5   4       83.86       78.98      1.57 o
   5  -5   4       26.87       29.19      0.85 o
   6  -5   4       43.71       43.09      1.72 o
   7  -5   4       14.17       17.50      1.43 o
   8  -5   4        3.80        3.81      1.13 o
   9  -5   4        0.00       -0.77      1.29 o
  10  -5   4        0.52       -0.42      1.09 o
  -6  -4   4        6.62        4.69      0.76 o
  -5  -4   4        2.29        3.15      0.68 o
  -4  -4   4       82.40       88.73      1.70 o
  -3  -4   4       44.97       56.51      1.56 o
  -2  -4   4      628.10      667.14      6.96 o
  -1  -4   4      154.28      158.38      2.32 o
   0  -4   4      695.31      702.92      5.92 o
   1  -4   4        2.82        3.03      0.31 o
   2  -4   4       52.93       55.61      1.00 o
   3  -4   4        0.49        0.12      0.26 o
   4  -4   4       33.22       29.80      0.83 o
   5  -4   4        3.93        4.54      0.41 o
   6  -4   4       79.94       79.96      1.26 o
   7  -4   4        4.56        3.74      0.60 o
   8  -4   4        2.59        1.03      0.60 o
   9  -4   4        0.00       -0.46      0.61 o
  10  -4   4        0.48        0.71      0.89 o
  -7  -3   4        0.01       -0.37      0.69 o
  -6  -3   4        0.00       -0.48      0.48 o
  -5  -3   4        1.94        1.85      0.58 o
  -4  -3   4        9.24        9.23      0.77 o
  -3  -3   4       19.70       20.52      0.98 o
  -2  -3   4        3.60        3.81      0.32 o
  -1  -3   4        0.45        0.70      0.26 o
   0  -3   4       47.08       41.72      0.84 o
   1  -3   4        1.77        1.06      0.21 o
   2  -3   4       14.86       17.36      0.53 o
   3  -3   4       29.82       27.80      0.67 o
   4  -3   4       38.53       40.00      0.89 o
   5  -3   4        0.32        0.15      0.24 o
   6  -3   4        2.38        2.48      0.29 o
   7  -3   4        8.95       10.38      0.68 o
   8  -3   4       23.19       22.41      0.93 o
   9  -3   4        0.33        1.10      0.49 o
  10  -3   4       11.47       10.48      1.10 o
  11  -3   4        0.09        0.26      2.57 o
  -8  -2   4        2.53        2.50      1.12 o
  -7  -2   4        2.67        2.00      0.76 o
  -6  -2   4       12.26       12.74      0.89 o
  -5  -2   4       10.12       11.05      0.81 o
  -4  -2   4        3.05        1.75      0.46 o
  -3  -2   4       15.38       18.07      0.87 o
  -2  -2   4       26.05       23.25      0.42 o
  -1  -2   4       12.56       13.02      0.53 o
   0  -2   4       10.52        7.06      0.47 o
   1  -2   4      213.86      223.41      2.14 o
   2  -2   4      194.70      224.44      2.34 o
   3  -2   4      104.85      101.26      1.29 o
   4  -2   4      292.28      280.95      2.44 o
   5  -2   4      476.52      444.90      3.50 o
   6  -2   4      138.72      144.61      1.52 o
   7  -2   4       41.86       43.97      1.02 o
   8  -2   4       16.00       13.81      0.76 o
   9  -2   4        0.15        0.13      0.41 o
  10  -2   4        0.09       -0.37      2.55 o
  11  -2   4        1.73        0.92      1.29 o
  -8  -1   4        0.45        0.77      0.78 o
  -7  -1   4        0.60        0.87      0.72 o
  -6  -1   4        0.47        0.25      0.54 o
  -5  -1   4        3.82        3.33      0.53 o
  -4  -1   4        9.31        8.26      0.69 o
  -3  -1   4       18.67       17.42      0.44 o
  -2  -1   4       20.02       20.13      0.56 o
  -1  -1   4       34.59       41.77      0.82 o
   0  -1   4      114.20      105.76      1.48 o
   1  -1   4       46.71       54.13      0.80 o
   2  -1   4       94.22       97.05      1.17 o
   3  -1   4      183.51      188.62      1.74 o
   4  -1   4      137.84      132.96      1.30 o
   5  -1   4      231.31      220.72      2.22 o
   6  -1   4       98.64       97.32      1.11 o
   7  -1   4        0.59        1.12      0.28 o
   8  -1   4        5.55        3.45      0.41 o
   9  -1   4        5.29        3.39      0.35 o
  10  -1   4        2.16        1.39      1.27 o
  11  -1   4        0.00       -0.44      2.55 o
  -8   0   4        2.84        3.02      0.89 o
  -7   0   4        0.14       -0.54      0.68 o
  -6   0   4        0.20       -0.14      0.69 o
  -5   0   4       25.97       22.40      0.98 o
  -4   0   4       43.21       39.04      1.06 o
  -3   0   4       23.33       29.03      0.66 o
  -2   0   4      189.67      215.58      2.24 o
  -1   0   4        0.01        0.72      0.23 o
   0   0   4      428.63      484.46      3.73 o
   1   0   4      122.87      129.09      1.42 o
   2   0   4      546.40      602.57      4.35 o
   3   0   4       55.37       69.02      0.75 o
   4   0   4      147.78      156.30      1.30 o
   5   0   4       63.20       67.40      0.96 o
   6   0   4        1.01        1.13      0.15 o
   7   0   4        8.01        7.33      0.34 o
   8   0   4        6.87        7.63      0.47 o
   9   0   4        0.21        0.52      0.70 o
  10   0   4        0.21       -0.07      0.74 o
  11   0   4        0.01       -0.23      1.22 o
  -9   1   4        1.65        0.40      0.98 o
  -8   1   4        0.11        0.59      0.89 o
  -7   1   4        1.43        0.43      0.63 o
  -6   1   4        0.22        0.19      0.60 o
  -5   1   4        3.32        3.13      0.47 o
  -4   1   4       11.71       12.23      0.44 o
  -3   1   4       18.30       17.36      0.48 o
  -2   1   4       20.60       25.96      0.58 o
  -1   1   4        0.42        0.08      0.20 o
   0   1   4      523.80      491.32      4.45 o
   1   1   4      294.03      260.50      2.00 o
   2   1   4       98.63       76.32      0.81 o
   3   1   4       22.19       19.52      0.41 o
   4   1   4        5.17        2.68      0.23 o
   5   1   4       12.53       15.61      0.23 o
   6   1   4       12.17       11.38      0.70 o
   7   1   4        3.73        1.79      0.48 o
   8   1   4       22.64       17.99      2.13 o
   9   1   4        0.10        0.18      0.58 o
  10   1   4       21.34       12.15      1.55 o
  11   1   4        0.37        0.49      1.35 o
  -9   2   4        5.87        5.45      1.38 o
  -8   2   4       60.27       74.40      2.44 o
  -7   2   4        0.15        0.60      0.70 o
  -6   2   4      117.27      127.48      2.71 o
  -5   2   4        1.36        1.17      0.39 o
  -4   2   4        2.73        0.70      0.22 o
  -3   2   4        0.00       -0.07      0.17 o
  -2   2   4       43.09       41.98      0.77 o
  -1   2   4      340.74      343.37      3.11 o
   0   2   4     1141.12     1113.34      9.92 o
   1   2   4      803.77      775.33      6.27 o
   2   2   4     1783.46     1875.03     12.32 o
   3   2   4        0.04        0.15      0.14 o
   4   2   4        6.09       11.74      0.29 o
   5   2   4       19.75       13.94      0.44 o
   6   2   4      434.07      431.65      5.21 o
   7   2   4        2.54        2.60      0.45 o
   8   2   4      750.78      742.44     11.75 o
   9   2   4        0.10        0.42      0.58 o
  10   2   4      118.89      118.98      3.91 o
  11   2   4        0.93        3.18      1.07 o
  -9   3   4        1.09        1.93      0.89 o
  -8   3   4       26.03       30.77      3.81 o
  -7   3   4       28.11       38.50      2.64 o
  -6   3   4      106.85      109.57      2.50 o
  -5   3   4       68.56       66.31      1.42 o
  -4   3   4      105.29      108.01      1.46 o
  -3   3   4        0.86        0.34      0.25 o
  -2   3   4        0.16       -0.21      0.21 o
  -1   3   4      240.98      247.09      2.59 o
   0   3   4       94.41       91.92      1.22 o
   1   3   4      301.40      319.14      2.68 o
   2   3   4      372.55      372.36      2.67 o
   3   3   4        2.33        1.71      0.19 o
   4   3   4        9.72       10.15      0.29 o
   5   3   4      174.51      179.76      1.53 o
   6   3   4       26.84       23.98      0.61 o
   7   3   4       82.00       76.59      1.48 o
   8   3   4       64.85       68.84      1.58 o
   9   3   4        6.37        5.81      0.76 o
  10   3   4       12.14       10.21      1.47 o
  11   3   4        8.99        6.95      1.60 o
  -9   4   4        0.25        0.71      1.23 o
  -8   4   4        2.37        2.04      0.74 o
  -7   4   4        0.10        0.25      0.65 o
  -6   4   4        4.74        5.54      0.68 o
  -5   4   4       37.87       39.37      1.18 o
  -4   4   4       28.28       30.98      0.96 o
  -3   4   4       35.21       37.22      0.61 o
  -2   4   4      250.22      296.02      2.87 o
  -1   4   4       11.90       10.46      0.50 o
   0   4   4      239.93      277.18      2.45 o
   1   4   4       13.70       13.83      0.36 o
   2   4   4      281.00      288.98      2.22 o
   3   4   4      150.07      150.46      1.19 o
   4   4   4      129.48      127.64      1.11 o
   5   4   4       20.62       19.33      0.41 o
   6   4   4        6.95        5.74      0.32 o
   7   4   4        7.58        6.76      0.18 o
   8   4   4        0.01       -0.21      0.35 o
   9   4   4        0.39        0.06      0.48 o
  10   4   4        0.34        0.32      0.70 o
  11   4   4        2.58        3.44      1.46 o
  -9   5   4        0.13        1.54      2.01 o
  -8   5   4        0.75        1.08      0.91 o
  -7   5   4        1.51        1.27      0.72 o
  -6   5   4        0.53       -0.46      0.46 o
  -5   5   4        8.61        8.37      0.67 o
  -4   5   4       52.10       56.75      1.31 o
  -3   5   4        3.44        1.23      0.23 o
  -2   5   4       73.84       68.90      1.10 o
  -1   5   4      325.20      347.54      3.03 o
   0   5   4        1.34        1.22      0.24 o
   1   5   4      730.96      784.47      5.61 o
   2   5   4       25.57       23.56      0.47 o
   3   5   4        0.69        1.29      0.19 o
   4   5   4      133.29      125.92      1.15 o
   5   5   4      113.95      111.13      1.07 o
   6   5   4       12.49       11.53      0.48 o
   7   5   4        0.45        0.44      0.26 o
   8   5   4        0.40       -0.42      0.42 o
   9   5   4        0.19       -0.51      0.51 o
  10   5   4        0.12       -0.35      0.72 o
  -8   6   4        4.66        7.36      1.03 o
  -7   6   4        5.13        4.03      1.09 o
  -6   6   4        0.66       -0.31      0.51 o
  -5   6   4       10.99       10.34      0.77 o
  -4   6   4        7.29        4.78      0.59 o
  -3   6   4        3.20        2.33      0.31 o
  -2   6   4        0.40        0.98      0.26 o
  -1   6   4      200.86      217.85      2.26 o
   0   6   4        8.18        8.11      0.42 o
   1   6   4      322.61      311.65      2.80 o
   2   6   4       10.35        9.77      0.43 o
   3   6   4        0.00       -0.19      0.19 o
   4   6   4       30.81       33.66      0.61 o
   5   6   4       23.09       21.02      0.65 o
   6   6   4       16.66       15.54      0.63 o
   7   6   4        2.62        1.86      0.34 o
   8   6   4        3.54        2.74      0.52 o
   9   6   4        0.51       -0.71      0.74 o
  10   6   4        0.42       -0.84      0.84 o
  -8   7   4        8.24        9.02      1.54 o
  -7   7   4        0.10       -0.64      0.64 o
  -6   7   4       16.17       13.59      0.92 o
  -5   7   4        0.64       -0.44      0.44 o
  -4   7   4        7.39        5.98      0.64 o
  -3   7   4       22.50       20.12      0.76 o
  -2   7   4        3.29        1.96      0.30 o
  -1   7   4       15.39       14.21      0.57 o
   0   7   4       31.74       28.53      0.69 o
   1   7   4        5.95        4.42      0.33 o
   2   7   4       17.13       19.59      0.67 o
   3   7   4        0.20        0.71      0.30 o
   4   7   4        0.25        0.24      0.27 o
   5   7   4        0.09       -0.17      0.32 o
   6   7   4        1.54        1.27      0.40 o
   7   7   4        1.11        0.94      0.54 o
   8   7   4       18.94       18.95      2.19 o
   9   7   4        0.09        0.15      0.77 o
  -8   8   4        0.01        2.62      2.62 o
  -7   8   4        2.08        1.46      0.75 o
  -6   8   4        0.49        0.11      0.54 o
  -5   8   4        2.56        2.20      0.56 o
  -4   8   4        2.10        1.75      0.63 o
  -3   8   4        4.72        1.96      0.47 o
  -2   8   4       26.42       22.21      1.16 o
  -1   8   4       35.39       34.83      0.93 o
   0   8   4       32.31       27.20      0.83 o
   1   8   4        9.86       13.42      0.97 o
   2   8   4       64.28       71.26      1.28 o
   3   8   4        2.95        3.94      0.46 o
   4   8   4       93.48      108.67      1.71 o
   5   8   4        4.74        5.03      0.53 o
   6   8   4       20.37       18.57      0.95 o
   7   8   4        0.04        0.42      0.55 o
   8   8   4        0.02       -0.07      0.50 o
  -7   9   4        0.66        0.33      0.87 o
  -6   9   4        2.84        2.58      0.67 o
  -5   9   4        6.65       10.17      0.84 o
  -4   9   4       23.34       25.03      1.57 o
  -3   9   4       17.06       23.74      2.14 o
  -2   9   4      127.04      124.60      2.29 o
  -1   9   4        2.08        2.43      0.49 o
   0   9   4      115.15      122.27      2.13 o
   1   9   4       16.48       16.22      0.94 o
   2   9   4      204.12      236.17      2.78 o
   3   9   4       19.66       31.46      1.97 o
   4   9   4      193.93      220.45      4.00 o
   5   9   4        0.09        1.13      0.48 o
   6   9   4       15.50       12.79      0.87 o
   7   9   4        0.13       -0.09      0.64 o
  -6  10   4        1.58        3.82      2.00 o
  -5  10   4        2.79        2.14      0.70 o
  -4  10   4        1.07        0.58      0.57 o
  -3  10   4        7.90        8.08      1.01 o
  -2  10   4        1.88        1.13      0.44 o
  -1  10   4        0.60        0.90      0.78 o
   0  10   4        0.36       -0.15      0.42 o
   1  10   4        6.21        6.91      0.59 o
   2  10   4        0.93        0.22      0.41 o
   3  10   4        1.71        0.03      0.68 o
   4  10   4        4.48        5.06      0.64 o
   5  10   4        0.04       -0.52      0.52 o
   6  10   4        0.03        0.62      0.54 o
  -5  11   4        2.50        2.97      0.77 o
  -4  11   4        3.21        3.20      0.71 o
  -3  11   4        5.85        5.76      0.77 o
  -2  11   4        2.90        3.17      0.62 o
  -1  11   4        0.04        0.15      0.50 o
   0  11   4        0.26       -0.09      0.52 o
   1  11   4        1.78        1.68      0.55 o
   2  11   4        2.66        3.16      0.61 o
   3  11   4        0.08        0.26      0.52 o
   4  11   4        0.41        0.00      0.54 o
  -2  12   4        1.93        1.36      0.90 o
  -1  12   4        0.01       -0.35      0.64 o
   0  12   4        7.10        7.11      0.72 o
   1  12   4        1.48        1.21      0.62 o
   2  12   4        1.54        1.65      0.65 o
   1  -8   5        2.97        3.32      0.68 o
   2  -8   5        0.07       -0.58      0.58 o
   3  -8   5        0.22        0.61      0.64 o
   4  -8   5        0.51        0.13      0.63 o
   5  -8   5        4.55        3.46      0.76 o
  -2  -7   5        0.29       -0.37      0.87 o
  -1  -7   5        7.83       10.94      1.31 o
   0  -7   5        0.04        0.31      0.73 o
   1  -7   5        5.96        6.19      0.72 o
   2  -7   5        2.70        2.93      0.89 o
   3  -7   5        0.14       -0.48      0.48 o
   4  -7   5        1.15        0.96      0.45 o
   5  -7   5        0.93        1.04      0.54 o
   6  -7   5        0.05       -0.07      1.00 o
   7  -7   5        1.26        1.92      1.13 o
  -3  -6   5        0.38       -0.69      0.69 o
  -2  -6   5        0.52        0.68      0.63 o
  -1  -6   5        6.68        7.23      0.79 o
   0  -6   5        0.11        0.08      0.79 o
   1  -6   5        8.34        7.08      0.67 o
   2  -6   5       26.94       23.77      1.42 o
   3  -6   5        0.11       -0.45      0.45 o
   4  -6   5       13.55       12.48      1.10 o
   5  -6   5        2.95        3.58      0.98 o
   6  -6   5        0.91        0.35      1.51 o
   7  -6   5        9.89        9.55      2.06 o
   8  -6   5       10.32       10.42      3.92 o
   9  -6   5        1.55        1.22      1.91 o
  -4  -5   5        3.42        3.85      1.38 o
  -3  -5   5        0.66        0.61      0.66 o
  -2  -5   5        0.83        1.57      0.58 o
  -1  -5   5        0.48        0.02      0.49 o
   0  -5   5        0.85        0.09      0.41 o
   1  -5   5        7.00        6.37      0.63 o
   2  -5   5        2.55        1.81      0.49 o
   3  -5   5        5.33        3.85      0.50 o
   4  -5   5        5.41        5.11      0.56 o
   5  -5   5        1.94        1.18      0.54 o
   6  -5   5        0.00       -0.59      0.59 o
   7  -5   5        5.35        4.46      1.31 o
   8  -5   5        0.26       -0.91      1.77 o
   9  -5   5        3.11        3.61      1.76 o
  -5  -4   5        2.19        1.66      0.80 o
  -4  -4   5        3.94        3.98      1.09 o
  -3  -4   5       15.74       14.79      1.91 o
  -2  -4   5       97.67      106.99      2.15 o
  -1  -4   5       32.72       37.70      1.29 o
   0  -4   5       54.32       56.17      1.46 o
   1  -4   5      241.14      245.67      3.10 o
   2  -4   5        4.52        6.21      0.55 o
   3  -4   5      164.44      160.78      1.96 o
   4  -4   5        2.17        1.73      0.43 o
   5  -4   5       51.01       54.37      1.50 o
   6  -4   5       17.75       19.25      0.85 o
   7  -4   5       66.79       74.86      1.93 o
   8  -4   5        0.01        0.14      1.65 o
   9  -4   5        0.04       -0.59      0.59 o
  10  -4   5        0.39        1.17      0.96 o
  -6  -3   5        1.21        0.75      0.69 o
  -5  -3   5        5.02        2.77      0.68 o
  -4  -3   5        0.08       -0.31      0.53 o
  -3  -3   5        5.58        4.50      0.63 o
  -2  -3   5        0.12       -0.57      0.57 o
  -1  -3   5       15.31       12.06      0.68 o
   0  -3   5       26.22       27.02      1.04 o
   1  -3   5      156.26      149.06      1.76 o
   2  -3   5       34.38       32.64      0.98 o
   3  -3   5      105.28      111.00      1.55 o
   4  -3   5        2.49        1.71      0.48 o
   5  -3   5        4.60        3.92      0.51 o
   6  -3   5        2.89        2.59      0.49 o
   7  -3   5        3.72        1.64      0.51 o
   8  -3   5        1.77        1.08      0.52 o
   9  -3   5        3.53        4.14      0.65 o
  10  -3   5        4.17        3.07      1.01 o
  11  -3   5        0.00        0.57      1.59 o
  -7  -2   5        4.08        4.74      1.21 o
  -6  -2   5        0.10        0.59      0.72 o
  -5  -2   5        1.28        0.21      0.58 o
  -4  -2   5        0.90        0.47      0.41 o
  -3  -2   5        0.00       -0.22      0.45 o
  -2  -2   5       26.82       25.60      0.76 o
  -1  -2   5        0.77        0.28      0.26 o
   0  -2   5       37.91       40.97      1.00 o
   1  -2   5        3.22        3.44      0.29 o
   2  -2   5       12.72       12.99      0.62 o
   3  -2   5        6.59        7.86      0.51 o
   4  -2   5        2.28        1.68      0.30 o
   5  -2   5        3.22        2.61      0.32 o
   6  -2   5        0.25        0.02      0.30 o
   7  -2   5        1.72        1.50      0.51 o
   8  -2   5       27.25       22.80      0.99 o
   9  -2   5        1.55        2.27      0.50 o
  10  -2   5       19.54       19.17      2.25 o
  11  -2   5        0.45        1.33      1.45 o
  -7  -1   5        0.41        1.03      0.76 o
  -6  -1   5        8.70        8.60      0.98 o
  -5  -1   5        3.58        2.34      0.58 o
  -4  -1   5        5.81        4.72      0.58 o
  -3  -1   5        6.52        7.72      0.60 o
  -2  -1   5       19.75       20.24      0.63 o
  -1  -1   5       10.91        8.62      0.44 o
   0  -1   5       98.76       80.37      1.18 o
   1  -1   5      268.65      268.06      2.95 o
   2  -1   5        1.83        1.41      0.37 o
   3  -1   5      181.34      182.17      2.21 o
   4  -1   5        0.32        0.76      0.24 o
   5  -1   5       12.97       11.50      0.35 o
   6  -1   5       34.15       32.33      0.72 o
   7  -1   5        0.13        0.17      0.34 o
   8  -1   5       61.09       62.93      1.50 o
   9  -1   5       10.97       10.19      0.65 o
  10  -1   5       21.14       22.78      2.64 o
  11  -1   5        1.05        2.36      2.24 o
  -8   0   5        0.09        0.06      0.76 o
  -7   0   5        0.12        0.63      0.71 o
  -6   0   5        0.37       -0.73      0.79 o
  -5   0   5        0.81        0.11      0.45 o
  -4   0   5        1.27       -0.23      0.35 o
  -3   0   5       24.34       26.04      0.72 o
  -2   0   5       54.12       55.79      1.00 o
  -1   0   5       14.35       15.35      0.45 o
   0   0   5      298.16      330.83      3.02 o
   1   0   5       29.46       28.77      0.61 o
   2   0   5      387.65      397.56      3.75 o
   3   0   5       82.94       74.81      1.20 o
   4   0   5      123.49      119.29      1.15 o
   5   0   5        0.12       -0.03      0.12 o
   6   0   5        7.34        8.89      0.46 o
   7   0   5        2.89        3.04      0.25 o
   8   0   5       14.42       13.71      0.80 o
   9   0   5        1.17        0.82      0.49 o
  10   0   5        0.75        1.41      1.24 o
  11   0   5        3.26        5.24      1.62 o
  -8   1   5        0.24        0.47      0.86 o
  -7   1   5        1.85        1.27      0.76 o
  -6   1   5        0.12       -0.47      0.83 o
  -5   1   5        1.30        0.13      0.48 o
  -4   1   5       40.39       40.97      1.05 o
  -3   1   5        6.30        8.47      0.85 o
  -2   1   5      414.34      415.32      4.34 o
  -1   1   5       58.71       62.72      1.22 o
   0   1   5       96.06       99.62      1.19 o
   1   1   5      267.47      293.13      2.51 o
   2   1   5       84.99       73.65      0.86 o
   3   1   5      321.91      320.82      2.58 o
   4   1   5      227.34      218.49      1.99 o
   5   1   5       10.67        8.91      0.24 o
   6   1   5      333.87      330.12      3.76 o
   7   1   5       11.38        8.49      0.70 o
   8   1   5       14.01       10.81      0.85 o
   9   1   5        0.38        0.80      0.59 o
  10   1   5        0.67        0.52      0.74 o
  -8   2   5        3.84        3.99      1.01 o
  -7   2   5        6.74        6.18      1.29 o
  -6   2   5       14.73       13.51      1.12 o
  -5   2   5        6.03        9.63      1.23 o
  -4   2   5       16.52       21.37      1.07 o
  -3   2   5       29.15       34.10      0.93 o
  -2   2   5       10.11        5.47      0.45 o
  -1   2   5       18.41       15.61      0.64 o
   0   2   5       25.95       27.78      0.71 o
   1   2   5      262.36      276.95      2.48 o
   2   2   5      277.24      301.25      2.39 o
   3   2   5      250.69      269.78      2.19 o
   4   2   5       30.83       29.31      0.51 o
   5   2   5        0.01       -0.12      0.15 o
   6   2   5       47.28       46.24      0.82 o
   7   2   5        6.94        6.75      0.69 o
   8   2   5       11.07        9.27      0.96 o
   9   2   5       14.53       21.08      2.04 o
  10   2   5        0.12        2.65      0.91 o
  11   2   5        3.91        4.22      0.89 o
  -8   3   5        1.39        3.57      0.83 o
  -7   3   5       85.86      104.32      3.61 o
  -6   3   5       16.30       27.19      1.50 o
  -5   3   5      131.17      149.45      2.42 o
  -4   3   5        1.60        2.48      0.46 o
  -3   3   5       84.33       85.71      1.27 o
  -2   3   5       42.80       45.44      1.03 o
  -1   3   5       19.52       23.15      0.71 o
   0   3   5      184.57      174.90      2.02 o
   1   3   5     1082.80      982.51      8.94 o
   2   3   5      532.46      541.05      4.10 o
   3   3   5      247.13      257.97      2.09 o
   4   3   5        0.43        1.00      0.19 o
   5   3   5       16.18       16.33      0.33 o
   6   3   5       47.30       46.19      0.89 o
   7   3   5        0.48        0.75      0.34 o
   8   3   5       25.87       38.82      1.63 o
   9   3   5        0.08        1.66      0.46 o
  10   3   5       13.23       23.91      2.11 o
  11   3   5       15.93       41.32      4.47 o
  -8   4   5        0.77        1.14      0.87 o
  -7   4   5        0.20        1.04      2.26 o
  -6   4   5        0.81        1.46      0.49 o
  -5   4   5        8.30        8.14      0.70 o
  -4   4   5        1.10        2.28      0.43 o
  -3   4   5       33.07       37.43      0.83 o
  -2   4   5        2.68        3.95      0.40 o
  -1   4   5      140.36      128.72      1.72 o
   0   4   5       29.57       34.26      0.76 o
   1   4   5      200.86      199.95      2.27 o
   2   4   5        9.03        8.51      0.31 o
   3   4   5      180.87      198.33      1.73 o
   4   4   5       87.31       88.17      0.92 o
   5   4   5        0.00       -0.13      0.13 o
   6   4   5       84.29       81.48      0.89 o
   7   4   5        0.50       -0.13      0.27 o
   8   4   5        0.01        0.24      0.44 o
   9   4   5        3.58        3.50      0.58 o
  10   4   5        5.88        3.18      1.31 o
  11   4   5        0.00       -1.18      1.45 o
  -8   5   5        0.04       -0.49      1.61 o
  -7   5   5        4.54        3.57      0.84 o
  -6   5   5        1.79        1.17      0.53 o
  -5   5   5       18.51       16.69      0.93 o
  -4   5   5        0.22       -0.41      0.41 o
  -3   5   5        1.59        1.20      0.29 o
  -2   5   5       76.48       68.97      1.16 o
  -1   5   5       99.15      107.55      1.42 o
   0   5   5       75.64       86.10      1.12 o
   1   5   5       52.02       62.27      0.94 o
   2   5   5       39.25       50.76      0.83 o
   3   5   5       24.90       22.48      0.49 o
   4   5   5      198.84      208.98      1.68 o
   5   5   5        7.24        6.13      0.30 o
   6   5   5       79.74       78.97      1.09 o
   7   5   5        1.13        0.68      0.35 o
   8   5   5        0.61       -0.15      0.58 o
   9   5   5        3.74        3.82      0.70 o
  10   5   5        2.29        1.37      0.77 o
  -8   6   5        0.25        1.14      1.48 o
  -7   6   5        2.95        2.72      1.47 o
  -6   6   5        0.08       -0.51      0.51 o
  -5   6   5        7.00        4.13      0.59 o
  -4   6   5        2.26        1.93      0.56 o
  -3   6   5       15.58       14.27      0.68 o
  -2   6   5        1.87        1.80      0.36 o
  -1   6   5       62.18       58.82      0.99 o
   0   6   5       13.98       18.17      0.64 o
   1   6   5       14.59       13.85      0.50 o
   2   6   5       82.17       85.56      1.17 o
   3   6   5       11.06       11.51      0.41 o
   4   6   5       44.21       43.97      0.69 o
   5   6   5        8.75        7.48      0.44 o
   6   6   5        4.12        4.21      0.41 o
   7   6   5        2.73        3.12      0.38 o
   8   6   5        1.06        0.00      0.58 o
   9   6   5        2.37        0.63      0.69 o
  10   6   5        2.75        2.99      0.93 o
  -8   7   5        6.89       -0.96      2.20 o
  -7   7   5        5.56        8.24      0.99 o
  -6   7   5       16.55       14.82      1.00 o
  -5   7   5        6.29        7.49      0.82 o
  -4   7   5       33.05       25.61      1.14 o
  -3   7   5        1.56        0.01      0.31 o
  -2   7   5       52.94       54.52      0.99 o
  -1   7   5        0.01       -0.28      0.28 o
   0   7   5       40.52       47.48      0.95 o
   1   7   5       21.81       18.58      0.64 o
   2   7   5        0.97        1.69      0.27 o
   3   7   5       38.95       43.98      0.85 o
   4   7   5       11.50       12.86      0.54 o
   5   7   5        7.72        7.11      0.51 o
   6   7   5        4.01        3.52      0.43 o
   7   7   5        0.12        0.15      0.35 o
   8   7   5       12.26       10.53      1.36 o
   9   7   5        0.02        0.08      0.76 o
  -7   8   5        2.75        2.41      0.74 o
  -6   8   5        6.50        8.21      0.85 o
  -5   8   5        7.09        7.28      0.92 o
  -4   8   5        0.06       -0.48      0.48 o
  -3   8   5        6.09        6.36      0.77 o
  -2   8   5        4.92        4.88      0.57 o
  -1   8   5        3.08        2.20      0.44 o
   0   8   5        5.52        4.38      0.42 o
   1   8   5        0.18       -0.48      0.48 o
   2   8   5       19.10       20.24      0.92 o
   3   8   5        0.42       -0.16      0.38 o
   4   8   5        0.04       -0.38      0.38 o
   5   8   5        0.11        0.13      0.41 o
   6   8   5        0.31        0.25      0.37 o
   7   8   5        1.53        2.70      0.53 o
   8   8   5        0.01        0.39      0.80 o
  -6   9   5        1.07        0.11      0.68 o
  -5   9   5        0.17       -0.08      0.68 o
  -4   9   5        0.30        0.10      0.62 o
  -3   9   5       10.20       10.95      1.21 o
  -2   9   5        1.88        0.56      0.45 o
  -1   9   5        2.19        2.63      0.87 o
   0   9   5        0.93        0.44      0.46 o
   1   9   5       93.05       96.66      1.61 o
   2   9   5       25.09       26.91      1.54 o
   3   9   5       29.36       23.86      1.11 o
   4   9   5        0.68        2.98      0.59 o
   5   9   5        0.12       -0.09      0.54 o
   6   9   5        6.34        7.20      0.66 o
   7   9   5        2.56        4.75      0.64 o
   8   9   5        1.13        1.34      1.19 o
  -5  10   5        3.58        2.57      1.19 o
  -4  10   5       12.94       21.12      1.84 o
  -3  10   5       14.69       15.42      1.19 o
  -2  10   5        0.27        0.87      0.48 o
  -1  10   5        1.04        0.41      0.61 o
   0  10   5       10.82       12.70      0.76 o
   1  10   5        3.32        2.59      0.48 o
   2  10   5        6.29        6.39      0.71 o
   3  10   5        0.48        1.72      0.59 o
   4  10   5       11.23       10.39      0.77 o
   5  10   5        0.04        0.96      0.70 o
   6  10   5        9.47       10.17      0.92 o
  -4  11   5        0.65        0.80      0.74 o
  -3  11   5        7.93        9.39      0.94 o
  -2  11   5        3.64        5.17      0.75 o
  -1  11   5        0.78        0.37      0.49 o
   0  11   5       12.69       14.89      1.06 o
   1  11   5        0.66        1.59      0.48 o
   2  11   5        5.12        4.43      0.62 o
   3  11   5        0.08       -0.61      0.61 o
   4  11   5        0.17       -0.40      0.52 o
   5  11   5        0.11       -0.28      0.62 o
  -2  12   5        0.61        0.30      0.66 o
  -1  12   5        0.42        0.48      0.55 o
   0  12   5        1.67       -0.16      0.51 o
   1  12   5        0.01        0.03      0.89 o
   2  12   5        0.61        1.25      0.68 o
   0  -7   6        4.88        9.30      1.19 o
   1  -7   6       11.21       15.23      1.25 o
   2  -7   6        0.06       -0.19      0.71 o
   3  -7   6        5.22        5.77      1.63 o
   4  -7   6        0.03       -0.04      0.45 o
   5  -7   6        0.06       -1.01      1.37 o
   6  -7   6        0.99        1.35      1.33 o
  -2  -6   6        0.24       -0.30      0.73 o
  -1  -6   6        0.70        0.59      0.81 o
   0  -6   6        3.43        5.62      0.79 o
   1  -6   6       16.37       18.57      1.28 o
   2  -6   6        2.87        3.71      0.77 o
   3  -6   6       22.98       21.50      1.83 o
   4  -6   6        0.17        0.38      0.56 o
   5  -6   6        0.01       -0.55      0.55 o
   6  -6   6        0.17       -1.74      1.79 o
   7  -6   6        0.85        0.52      1.01 o
   8  -6   6        0.76        1.38      1.17 o
  -3  -5   6        0.03       -0.26      0.59 o
  -2  -5   6        2.47        2.97      1.10 o
  -1  -5   6        4.91        4.63      0.73 o
   0  -5   6        0.14        0.05      0.61 o
   1  -5   6        0.91        1.25      0.67 o
   2  -5   6       19.48       21.55      1.11 o
   3  -5   6        4.71        4.24      0.97 o
   4  -5   6        1.29        0.54      0.93 o
   5  -5   6        0.15       -0.72      1.05 o
   6  -5   6        9.48       10.79      1.84 o
   7  -5   6        3.65        2.58      1.79 o
   8  -5   6        7.19        7.96      3.38 o
   9  -5   6        0.00        0.95      1.93 o
  -4  -4   6        0.33       -0.04      0.88 o
  -3  -4   6        1.92        3.04      0.89 o
  -2  -4   6        4.61        4.14      0.87 o
  -1  -4   6        1.27        1.29      0.59 o
   0  -4   6       38.76       37.95      1.47 o
   1  -4   6       11.94        9.96      0.73 o
   2  -4   6       12.63        9.88      0.72 o
   3  -4   6       11.33        8.59      0.79 o
   4  -4   6       20.71       18.19      1.25 o
   5  -4   6        3.86        4.50      1.03 o
   6  -4   6       82.28       87.91      2.29 o
   7  -4   6       10.83       12.99      1.23 o
   8  -4   6       11.66        9.59      2.51 o
   9  -4   6        0.07       -0.73      0.73 o
  10  -4   6        1.76        1.83      1.58 o
  -5  -3   6        1.49        0.90      0.65 o
  -4  -3   6        1.28        0.75      0.82 o
  -3  -3   6        0.09        0.44      0.69 o
  -2  -3   6       65.48       71.91      1.84 o
  -1  -3   6       25.19       30.70      1.24 o
   0  -3   6      231.80      249.10      3.22 o
   1  -3   6       16.46       16.21      0.90 o
   2  -3   6      299.82      309.72      3.59 o
   3  -3   6       20.96       23.05      1.36 o
   4  -3   6      467.07      474.60      6.02 o
   5  -3   6       58.22       58.90      1.65 o
   6  -3   6      283.82      293.95      4.46 o
   7  -3   6        7.35        9.09      0.93 o
   8  -3   6        6.97        4.95      0.79 o
   9  -3   6        0.40       -0.33      0.62 o
  10  -3   6        1.87        2.04      1.10 o
  -6  -2   6        1.39        0.99      0.80 o
  -5  -2   6        4.60        2.90      0.83 o
  -4  -2   6        2.21        2.02      0.88 o
  -3  -2   6        1.03        0.31      0.52 o
  -2  -2   6        5.42        3.95      0.62 o
  -1  -2   6       52.65       53.88      1.13 o
   0  -2   6       20.68       21.26      0.81 o
   1  -2   6       23.29       26.52      0.94 o
   2  -2   6        4.49        4.14      0.53 o
   3  -2   6        1.65        1.61      0.42 o
   4  -2   6        6.03        5.76      0.66 o
   5  -2   6       13.71       14.86      0.78 o
   6  -2   6       17.87       19.92      1.23 o
   7  -2   6        9.16        7.83      0.81 o
   8  -2   6        7.77        9.18      0.81 o
   9  -2   6        2.82        1.86      0.61 o
  10  -2   6        2.59        2.54      1.35 o
  11  -2   6        0.00        3.18      2.48 o
  -6  -1   6       15.17       18.07      4.96 o
  -5  -1   6        2.28        3.01      0.82 o
  -4  -1   6       21.62       21.28      1.59 o
  -3  -1   6        6.16        6.06      0.65 o
  -2  -1   6        2.84        0.30      0.44 o
  -1  -1   6       69.14       64.79      1.19 o
   0  -1   6        2.24        1.59      0.32 o
   1  -1   6       24.61       23.08      0.77 o
   2  -1   6       20.17       21.21      0.84 o
   3  -1   6       35.14       38.27      1.06 o
   4  -1   6        0.02       -0.23      0.36 o
   5  -1   6        2.30        1.15      0.31 o
   6  -1   6        3.86        3.71      0.56 o
   7  -1   6       26.16       27.47      1.15 o
   8  -1   6       28.75       28.26      1.74 o
   9  -1   6        5.08        4.89      0.85 o
  10  -1   6        9.28       10.66      1.47 o
  11  -1   6        2.61        7.31      1.59 o
  -7   0   6        1.22        0.81      0.76 o
  -6   0   6        0.31        0.36      0.96 o
  -5   0   6        9.12        9.63      1.10 o
  -4   0   6        2.47        3.17      0.56 o
  -3   0   6        3.92        1.91      0.53 o
  -2   0   6        0.00       -0.28      0.28 o
  -1   0   6       30.63       28.08      0.60 o
   0   0   6       44.18       51.17      0.87 o
   1   0   6       76.40       67.36      1.03 o
   2   0   6      143.84      140.49      1.62 o
   3   0   6        0.05        0.18      0.29 o
   4   0   6        1.55        1.30      0.29 o
   5   0   6        1.91        1.21      0.19 o
   6   0   6        5.46        4.40      0.55 o
   7   0   6       10.92       10.53      0.73 o
   8   0   6        1.32        0.58      0.32 o
   9   0   6        1.40        3.02      0.98 o
  10   0   6        4.02        4.67      1.03 o
  11   0   6        0.05        4.05      1.39 o
  -7   1   6        0.11       -0.89      0.89 o
  -6   1   6        1.91        2.34      1.12 o
  -5   1   6        5.67        7.49      1.02 o
  -4   1   6       22.01       28.33      1.33 o
  -3   1   6       31.25       32.49      1.01 o
  -2   1   6        0.72        1.12      0.52 o
  -1   1   6        0.10        0.33      0.28 o
   0   1   6      224.85      241.63      2.45 o
   1   1   6      204.09      218.41      2.29 o
   2   1   6      294.99      331.65      2.87 o
   3   1   6       56.40       66.77      0.92 o
   4   1   6       55.71       55.39      0.88 o
   5   1   6       43.92       39.89      0.61 o
   6   1   6       27.99       29.40      0.88 o
   7   1   6        0.44        0.56      0.34 o
   8   1   6       11.42       10.08      1.25 o
   9   1   6        8.83        8.48      1.27 o
  10   1   6        0.15        1.59      1.51 o
  11   1   6        0.06        0.14      1.93 o
  -7   2   6        0.02       -0.51      0.99 o
  -6   2   6        0.03       -0.08      0.92 o
  -5   2   6        1.28        0.70      0.58 o
  -4   2   6        3.17        2.77      0.50 o
  -3   2   6        0.07       -0.36      0.36 o
  -2   2   6        0.50        0.00      0.37 o
  -1   2   6       20.73       20.20      0.80 o
   0   2   6       32.28       29.53      0.81 o
   1   2   6        0.01       -0.22      0.22 o
   2   2   6        1.71        0.97      0.24 o
   3   2   6        3.80        2.56      0.28 o
   4   2   6      217.81      219.49      1.94 o
   5   2   6        1.64        1.55      0.22 o
   6   2   6      124.50      113.37      1.22 o
   7   2   6        0.74        0.33      0.22 o
   8   2   6        0.18        0.54      0.47 o
   9   2   6        0.27        0.85      0.54 o
  10   2   6        9.39        6.24      1.08 o
  11   2   6        0.01        0.83      1.07 o
  -7   3   6        2.14        2.04      1.02 o
  -6   3   6       66.79       73.53      4.34 o
  -5   3   6        1.76        1.35      0.59 o
  -4   3   6      247.42      252.17      3.43 o
  -3   3   6       18.49       21.99      0.93 o
  -2   3   6      132.73      139.60      2.10 o
  -1   3   6        5.28        6.26      0.50 o
   0   3   6       28.81       31.58      0.78 o
   1   3   6      126.37      125.53      1.47 o
   2   3   6      237.64      236.82      2.54 o
   3   3   6      151.62      157.28      1.50 o
   4   3   6       43.32       51.89      0.74 o
   5   3   6       14.74       14.74      0.49 o
   6   3   6        1.83        0.93      0.16 o
   7   3   6        0.36        0.37      0.44 o
   8   3   6      101.67      117.70      2.29 o
   9   3   6        1.68        3.68      0.66 o
  10   3   6       81.97       85.30      2.27 o
  11   3   6        0.17        3.60      1.86 o
  -7   4   6        9.10        8.98      1.86 o
  -6   4   6       63.08       62.10      3.41 o
  -5   4   6       24.13       31.06      1.52 o
  -4   4   6      126.24      126.97      2.18 o
  -3   4   6       13.55       12.09      0.75 o
  -2   4   6       94.93       88.94      1.55 o
  -1   4   6       82.78       86.02      1.43 o
   0   4   6      276.40      278.21      3.00 o
   1   4   6      122.39      123.20      1.81 o
   2   4   6      477.53      434.71      3.83 o
   3   4   6       57.03       58.99      0.89 o
   4   4   6        0.48        0.11      0.21 o
   5   4   6       54.07       51.50      0.74 o
   6   4   6        6.87        7.41      0.32 o
   7   4   6       10.49        9.35      0.72 o
   8   4   6       31.10       37.22      1.30 o
   9   4   6        9.21        9.83      0.74 o
  10   4   6       15.36       15.32      1.94 o
  11   4   6        4.55        4.89      1.31 o
  -7   5   6        0.04        1.08      2.01 o
  -6   5   6        4.62        4.74      0.72 o
  -5   5   6        1.58        2.01      0.58 o
  -4   5   6        1.92        2.44      0.64 o
  -3   5   6        1.17        0.31      0.45 o
  -2   5   6        6.07        6.30      0.54 o
  -1   5   6       16.66       15.03      0.71 o
   0   5   6        2.73        3.08      0.37 o
   1   5   6       64.51       68.82      1.27 o
   2   5   6        3.58        3.75      0.44 o
   3   5   6        0.01       -0.03      0.22 o
   4   5   6       73.88       74.60      1.01 o
   5   5   6       10.75       10.26      0.41 o
   6   5   6       37.78       37.40      0.75 o
   7   5   6       10.70       12.58      0.46 o
   8   5   6        2.21        1.70      0.59 o
   9   5   6       19.03       21.56      1.48 o
  10   5   6        0.22        0.50      0.77 o
  -7   6   6        0.03        2.21      2.20 o
  -6   6   6        0.76        0.43      0.82 o
  -5   6   6        0.02       -0.45      0.45 o
  -4   6   6        2.40        0.55      0.46 o
  -3   6   6        6.87        4.36      0.44 o
  -2   6   6        3.54        2.03      0.38 o
  -1   6   6       26.14       21.77      0.70 o
   0   6   6       20.03       16.76      0.62 o
   1   6   6       16.17       14.25      0.51 o
   2   6   6       34.77       33.07      0.74 o
   3   6   6      130.73      121.56      1.38 o
   4   6   6       25.49       26.33      0.64 o
   5   6   6       14.78       14.36      0.56 o
   6   6   6        2.84        1.88      0.33 o
   7   6   6        0.82        0.60      0.30 o
   8   6   6        0.03       -0.66      0.66 o
   9   6   6        0.00       -0.99      1.00 o
  10   6   6        0.18        0.37      0.79 o
  -7   7   6        0.86        2.21      1.07 o
  -6   7   6        0.84        0.76      0.76 o
  -5   7   6        3.77        2.83      0.64 o
  -4   7   6       14.66       13.49      1.09 o
  -3   7   6        5.22        3.03      0.58 o
  -2   7   6       16.05       13.25      0.76 o
  -1   7   6        0.30        1.87      0.39 o
   0   7   6        4.53        3.77      0.40 o
   1   7   6       35.29       35.02      0.80 o
   2   7   6       17.89       15.80      0.63 o
   3   7   6       30.92       27.41      0.66 o
   4   7   6        0.00       -0.31      0.31 o
   5   7   6        5.80        4.67      0.45 o
   6   7   6        0.49       -0.31      0.31 o
   7   7   6        0.04       -0.22      0.31 o
   8   7   6        3.49        4.02      0.81 o
   9   7   6        0.01       -0.33      0.66 o
  -6   8   6        5.33        3.71      0.75 o
  -5   8   6        1.75        1.13      0.82 o
  -4   8   6       47.54       50.20      1.56 o
  -3   8   6        2.44        0.96      0.56 o
  -2   8   6       41.07       37.86      1.13 o
  -1   8   6        4.19        2.11      0.57 o
   0   8   6        1.16       -0.33      0.33 o
   1   8   6        0.04        0.11      0.34 o
   2   8   6        4.21        2.32      0.47 o
   3   8   6        0.87        0.44      0.32 o
   4   8   6        8.02        9.46      0.60 o
   5   8   6        0.06       -0.25      0.37 o
   6   8   6        0.08       -0.35      0.35 o
   7   8   6        3.00        3.27      0.49 o
   8   8   6        0.41        0.38      0.92 o
   9   8   6        0.82        0.79      0.80 o
  -6   9   6        0.02        0.40      0.92 o
  -5   9   6        2.85        2.72      0.82 o
  -4   9   6        0.06       -0.22      0.58 o
  -3   9   6       13.16       19.76      1.35 o
  -2   9   6        0.01       -0.09      0.44 o
  -1   9   6        0.01       -0.44      0.44 o
   0   9   6        5.61        5.42      0.61 o
   1   9   6       14.39       17.85      0.72 o
   2   9   6        0.01       -0.47      0.47 o
   3   9   6        3.34        3.38      0.74 o
   4   9   6       31.23       37.40      1.34 o
   5   9   6        1.13        1.19      0.51 o
   6   9   6       26.03       22.97      1.02 o
   7   9   6        1.64        2.48      0.55 o
   8   9   6        2.18        2.09      1.38 o
  -5  10   6        0.20        0.96      0.82 o
  -4  10   6        0.51        1.05      0.86 o
  -3  10   6        1.14        3.13      0.92 o
  -2  10   6        2.74        1.03      0.67 o
  -1  10   6        0.55       -0.04      0.45 o
   0  10   6        3.79        1.69      0.48 o
   1  10   6        8.78        6.40      0.63 o
   2  10   6       22.84       28.71      1.24 o
   3  10   6       14.25       21.28      1.43 o
   4  10   6       97.00      116.37      3.54 o
   5  10   6        0.36        2.75      0.67 o
   6  10   6       49.75       55.16      3.10 o
   7  10   6        0.09        2.56      0.89 o
  -4  11   6        0.08        0.47      0.85 o
  -3  11   6        0.39        0.78      0.55 o
  -2  11   6        0.20        0.36      0.58 o
  -1  11   6        8.57        9.76      0.76 o
   0  11   6        0.62        1.66      0.57 o
   1  11   6        3.16        4.05      0.71 o
   2  11   6        0.04        0.34      0.56 o
   3  11   6        0.85        0.17      0.68 o
   4  11   6        3.12        3.20      0.62 o
   5  11   6        0.48        0.27      0.56 o
  -2  12   6        2.58        3.95      1.12 o
  -1  12   6        2.56        2.16      0.70 o
   0  12   6        4.04        6.48      0.75 o
   1  12   6        0.14        1.68      0.71 o
   2  12   6        0.01       -0.42      0.59 o
   3  12   6        0.81        0.30      0.81 o
   0  -6   7        1.21        0.90      1.51 o
   1  -6   7        0.74        1.03      1.12 o
   2  -6   7        2.43        2.20      1.02 o
   3  -6   7        1.31       -0.83      1.14 o
   4  -6   7        1.54        0.69      0.69 o
   5  -6   7        6.21        4.39      3.76 o
   6  -6   7        0.18       -0.99      1.12 o
  -1  -5   7        0.41       -0.21      0.61 o
   0  -5   7        0.06       -0.54      0.54 o
   1  -5   7        0.60        0.96      0.62 o
   2  -5   7        1.27        0.08      0.70 o
   3  -5   7        0.10       -0.17      0.84 o
   4  -5   7        3.13        1.62      1.41 o
   5  -5   7        7.05        5.40      2.31 o
   6  -5   7        0.10       -0.35      1.02 o
   7  -5   7        2.91        1.84      1.14 o
   8  -5   7        1.18        0.43      1.03 o
  -3  -4   7        3.95        4.66      1.15 o
  -2  -4   7        1.15        2.34      0.87 o
  -1  -4   7        3.09        3.74      0.73 o
   0  -4   7        6.31        6.91      0.76 o
   1  -4   7        1.34        0.96      0.51 o
   2  -4   7       26.10       29.43      1.35 o
   3  -4   7        0.00       -0.25      0.59 o
   4  -4   7        8.28        7.69      0.93 o
   5  -4   7        0.04       -0.70      0.90 o
   6  -4   7        1.87        0.35      0.80 o
   7  -4   7        1.84        0.10      1.36 o
   8  -4   7        0.53       -0.61      1.65 o
   9  -4   7        0.04       -0.48      3.10 o
  -4  -3   7        2.65        3.27      1.02 o
  -3  -3   7        2.61        3.60      1.13 o
  -2  -3   7        0.30        0.27      0.81 o
  -1  -3   7        1.26        1.02      0.54 o
   0  -3   7       24.41       25.49      1.26 o
   1  -3   7       16.81       18.45      1.46 o
   2  -3   7       27.77       28.49      1.13 o
   3  -3   7       89.44       93.92      2.66 o
   4  -3   7        9.71       10.57      1.00 o
   5  -3   7       17.21       17.03      2.42 o
   6  -3   7        6.39        6.89      0.99 o
   7  -3   7        0.04       -0.17      0.73 o
   8  -3   7        0.48       -0.48      0.83 o
   9  -3   7        3.91        4.02      1.21 o
  10  -3   7        0.09       -0.42      1.88 o
  -5  -2   7        0.15       -0.16      0.99 o
  -4  -2   7        2.89        4.23      0.73 o
  -3  -2   7        0.02        0.28      0.52 o
  -2  -2   7       46.70       58.49      1.70 o
  -1  -2   7        0.22        0.19      0.53 o
   0  -2   7       10.83        8.52      0.63 o
   1  -2   7       10.74        8.44      0.75 o
   2  -2   7       93.86      102.74      2.08 o
   3  -2   7       93.15       92.61      1.90 o
   4  -2   7       49.35       51.23      1.61 o
   5  -2   7       34.92       39.21      1.72 o
   6  -2   7        0.50        0.86      0.73 o
   7  -2   7        1.97        1.29      0.71 o
   8  -2   7        1.00        1.93      0.64 o
   9  -2   7        7.63       10.94      1.41 o
  10  -2   7        0.67        1.10      1.69 o
  -5  -1   7        1.82        1.38      1.38 o
  -4  -1   7        1.07        0.33      0.64 o
  -3  -1   7       20.50       22.23      1.22 o
  -2  -1   7        1.16        0.44      0.50 o
  -1  -1   7       35.11       39.18      1.05 o
   0  -1   7        5.68        7.05      0.69 o
   1  -1   7        1.39        0.12      0.37 o
   2  -1   7       37.59       38.66      1.08 o
   3  -1   7       29.86       29.97      1.11 o
   4  -1   7       16.27       15.82      0.95 o
   5  -1   7        0.79        1.40      0.47 o
   6  -1   7        8.57        9.22      0.85 o
   7  -1   7        2.98        2.18      0.64 o
   8  -1   7        1.26        1.35      0.57 o
   9  -1   7        1.40        1.33      0.54 o
  10  -1   7        4.66        5.38      1.63 o
  11  -1   7        0.68        2.69      1.22 o
  -6   0   7        3.41        1.41      1.12 o
  -5   0   7        1.38        1.28      1.08 o
  -4   0   7       11.74        8.89      1.02 o
  -3   0   7        0.02       -0.45      0.55 o
  -2   0   7       17.46       12.07      1.00 o
  -1   0   7        0.29       -0.12      0.36 o
   0   0   7        4.65        3.09      0.33 o
   1   0   7        1.20        2.89      0.36 o
   2   0   7        0.02        0.42      0.25 o
   3   0   7        9.51       11.39      0.57 o
   4   0   7       16.24       11.96      0.70 o
   5   0   7       14.38       14.98      0.67 o
   6   0   7        5.90        7.41      0.73 o
   7   0   7       17.73       17.10      1.03 o
   8   0   7       10.24       10.77      0.79 o
   9   0   7        5.94        5.66      1.23 o
  10   0   7       14.18       16.32      1.67 o
  11   0   7        0.22        1.68      0.92 o
  -6   1   7        0.00       -0.96      0.96 o
  -5   1   7        5.77        5.81      1.02 o
  -4   1   7        0.13       -0.23      0.49 o
  -3   1   7        4.08        3.93      0.80 o
  -2   1   7        1.31        1.30      0.43 o
  -1   1   7        0.48        0.06      0.28 o
   0   1   7        0.20       -0.21      0.26 o
   1   1   7        5.28        4.34      0.39 o
   2   1   7        0.81        0.25      0.29 o
   3   1   7       10.08        7.55      0.45 o
   4   1   7       96.04       99.32      1.37 o
   5   1   7       14.48       14.36      0.62 o
   6   1   7      133.15      139.24      2.17 o
   7   1   7        7.63        8.07      0.67 o
   8   1   7        5.37        4.42      0.48 o
   9   1   7        0.19        1.33      0.89 o
  10   1   7        0.51        1.15      1.21 o
  11   1   7        0.00        3.70      1.88 o
  -6   2   7        2.56        3.62      1.22 o
  -5   2   7        2.03        2.10      0.75 o
  -4   2   7        0.17       -0.09      0.61 o
  -3   2   7        2.40        0.42      0.44 o
  -2   2   7        2.41        0.83      0.44 o
  -1   2   7        0.00       -0.11      0.43 o
   0   2   7       38.94       38.51      0.90 o
   1   2   7        0.11       -0.03      0.30 o
   2   2   7       59.55       73.22      1.12 o
   3   2   7       25.02       26.62      0.67 o
   4   2   7       51.82       49.15      0.84 o
   5   2   7       73.68       75.86      1.03 o
   6   2   7       47.46       44.15      1.02 o
   7   2   7       18.99       20.20      0.73 o
   8   2   7       13.96       11.02      0.85 o
   9   2   7        3.03        3.52      0.76 o
  10   2   7        3.08        3.51      0.76 o
  11   2   7        0.29        0.48      0.60 o
  -7   3   7        0.55       -0.96      1.93 o
  -6   3   7        6.08        5.52      1.32 o
  -5   3   7        2.86        2.16      0.87 o
  -4   3   7        6.05        6.81      0.76 o
  -3   3   7        3.60        4.79      1.18 o
  -2   3   7        5.14        6.89      0.65 o
  -1   3   7       12.54       14.35      1.65 o
   0   3   7        0.39        0.06      0.35 o
   1   3   7        9.03        8.68      0.48 o
   2   3   7       88.38       89.45      1.37 o
   3   3   7        1.39        1.58      0.40 o
   4   3   7        0.96        0.69      0.44 o
   5   3   7        1.83        1.78      0.26 o
   6   3   7       33.50       33.11      0.79 o
   7   3   7       19.36       20.97      0.80 o
   8   3   7        0.15        0.80      0.62 o
   9   3   7       46.36       53.83      2.30 o
  10   3   7        4.47        6.56      0.95 o
  11   3   7        4.11        4.46      2.62 o
  -7   4   7        3.14        1.33      1.12 o
  -5   4   7       35.49       47.85      3.02 o
  -4   4   7        1.83        3.20      0.66 o
  -3   4   7      254.94      282.77      4.83 o
  -2   4   7        0.37        1.71      0.52 o
  -1   4   7      441.27      408.02      5.13 o
   0   4   7       10.22       13.26      0.87 o
   1   4   7        0.00        0.95      0.41 o
   2   4   7        8.98       11.09      0.68 o
   3   4   7      201.76      185.72      2.11 o
   4   4   7        0.23        0.36      0.22 o
   5   4   7        2.55        2.18      0.33 o
   6   4   7        5.40        5.08      0.38 o
   7   4   7        4.84        5.92      0.43 o
   8   4   7        2.07        2.48      0.59 o
   9   4   7       28.44       41.83      1.43 o
  10   4   7        2.39        5.97      0.73 o
  11   4   7        0.07        0.54      0.77 o
  -7   5   7        0.63       -0.71      2.34 o
  -6   5   7        0.23        2.09      2.41 o
  -5   5   7        0.97        1.85      0.62 o
  -4   5   7        4.72        6.96      0.75 o
  -3   5   7        0.01       -0.17      0.45 o
  -2   5   7       29.93       33.24      1.11 o
  -1   5   7        2.21        0.87      0.40 o
   0   5   7        4.69        3.39      0.41 o
   1   5   7        4.02        4.60      0.48 o
   2   5   7        0.95        0.58      0.32 o
   3   5   7        5.30        4.79      0.42 o
   4   5   7        0.67        0.46      0.23 o
   5   5   7        0.60        0.35      0.30 o
   6   5   7       14.96       14.31      0.56 o
   7   5   7       11.37        9.01      0.64 o
   8   5   7        9.90       10.27      0.82 o
   9   5   7       13.60       14.62      0.97 o
  10   5   7        0.00        0.58      0.67 o
  -6   6   7        2.69        4.01      1.44 o
  -5   6   7        0.90        1.11      0.52 o
  -4   6   7        0.43       -0.20      0.54 o
  -3   6   7       27.51       29.07      1.14 o
  -2   6   7        0.02       -0.14      0.33 o
  -1   6   7       49.75       50.94      1.23 o
   0   6   7        0.05       -0.41      0.41 o
   1   6   7        8.14        8.80      0.63 o
   2   6   7        3.09        3.98      0.46 o
   3   6   7       18.51       21.09      0.73 o
   4   6   7       41.65       50.55      0.97 o
   5   6   7        3.56        4.45      0.39 o
   6   6   7       50.38       47.50      0.95 o
   7   6   7        2.72        2.53      0.53 o
   8   6   7        6.54        4.10      0.79 o
   9   6   7        0.25        0.09      0.72 o
  10   6   7        2.61        3.24      0.97 o
  -6   7   7        0.00       -0.47      1.44 o
  -5   7   7        0.50        0.08      0.54 o
  -4   7   7        1.20        1.20      0.59 o
  -3   7   7        1.55        0.56      0.55 o
  -2   7   7        1.20       -0.36      0.36 o
  -1   7   7        0.36        0.03      0.38 o
   0   7   7        1.09        0.94      0.37 o
   1   7   7        3.67        2.05      0.42 o
   2   7   7        4.00        3.24      0.43 o
   3   7   7       24.17       27.02      0.77 o
   4   7   7        2.74        1.38      0.36 o
   5   7   7       12.65       10.93      0.61 o
   6   7   7       26.53       25.57      0.81 o
   7   7   7        0.09       -0.36      0.36 o
   8   7   7        6.42        6.04      0.95 o
   9   7   7        0.01       -0.23      0.74 o
  -6   8   7        5.24        3.01      1.11 o
  -5   8   7        1.93        0.84      0.87 o
  -4   8   7       13.46       10.79      1.65 o
  -3   8   7        6.56        5.27      0.77 o
  -2   8   7       12.66       10.22      0.89 o
  -1   8   7        7.77        6.04      0.56 o
   0   8   7       31.74       32.47      1.01 o
   1   8   7        0.12        0.06      0.37 o
   2   8   7       50.33       47.22      1.16 o
   3   8   7        4.91        4.41      0.54 o
   4   8   7        2.12        1.17      0.40 o
   5   8   7        2.10        2.74      0.46 o
   6   8   7        0.60       -0.13      0.38 o
   7   8   7        0.97        0.10      0.50 o
   8   8   7        0.70        0.06      0.89 o
   9   8   7        0.96        2.40      0.99 o
  -5   9   7        0.05       -0.15      0.74 o
  -4   9   7        1.01        1.43      0.71 o
  -3   9   7        4.15        3.07      0.79 o
  -2   9   7        2.15        0.89      0.67 o
  -1   9   7       21.35       20.29      1.06 o
   0   9   7        2.63        2.40      0.52 o
   1   9   7       12.87       12.65      0.72 o
   2   9   7        1.46        1.14      0.43 o
   3   9   7        0.87        0.01      0.53 o
   4   9   7        0.04       -0.23      0.41 o
   5   9   7        0.82        0.66      0.45 o
   6   9   7        0.36       -0.55      0.55 o
   7   9   7        0.03       -0.32      0.58 o
   8   9   7        0.44        1.19      0.96 o
  -4  10   7        0.13        0.46      0.73 o
  -3  10   7        0.46        0.48      0.77 o
  -2  10   7        0.32        0.34      0.63 o
  -1  10   7        1.40        0.37      0.52 o
   0  10   7        4.46        5.29      0.77 o
   1  10   7        0.13       -0.43      0.43 o
   2  10   7        0.21       -0.18      0.51 o
   3  10   7        0.02        0.71      0.46 o
   4  10   7        5.60        8.26      0.74 o
   5  10   7        0.29        1.41      0.53 o
   6  10   7        0.14        1.56      0.80 o
   7  10   7        2.32        3.72      0.74 o
  -3  11   7        2.07        2.57      0.77 o
  -2  11   7        2.95        4.84      0.87 o
  -1  11   7       12.58       12.88      1.04 o
   0  11   7        0.58        1.01      0.55 o
   1  11   7        1.24        1.33      0.61 o
   2  11   7        0.48       -0.07      0.62 o
   3  11   7        0.97        1.12      0.51 o
   4  11   7        0.47        0.34      0.57 o
   5  11   7        3.23        4.28      0.69 o
  -1  12   7        0.98        0.79      0.72 o
   0  12   7        0.76        1.48      0.69 o
   1  12   7        0.63        1.71      0.74 o
   2  12   7        6.05        7.16      0.89 o
   3  12   7        1.18       -0.14      1.65 o
   1  -5   8        0.51       -0.69      0.69 o
   2  -5   8        1.20        0.49      0.92 o
   3  -5   8        8.96        9.65      1.95 o
   4  -5   8        1.81       -0.17      1.68 o
   5  -5   8        7.52        5.24      3.28 o
   6  -5   8        1.53        1.40      1.72 o
   7  -5   8        0.23       -1.79      3.03 o
  -1  -4   8        1.35        1.24      0.81 o
   0  -4   8        4.82        6.00      0.87 o
   1  -4   8        0.01       -0.83      0.83 o
   2  -4   8        0.04       -0.15      0.52 o
   3  -4   8        0.41       -0.16      1.00 o
   4  -4   8        1.30       -0.68      1.14 o
   5  -4   8        0.39       -0.94      1.17 o
   6  -4   8        0.49        0.28      1.10 o
   7  -4   8        0.67       -0.40      0.79 o
   8  -4   8        0.36       -0.62      1.12 o
  -2  -3   8        1.56        1.91      0.99 o
  -1  -3   8        9.44        8.62      0.87 o
   0  -3   8        3.35        4.75      0.73 o
   1  -3   8        9.13        8.22      0.98 o
   2  -3   8        0.01       -0.46      0.70 o
   3  -3   8        0.36       -0.05      0.97 o
   4  -3   8        7.68        6.04      0.89 o
   5  -3   8        2.35       -0.20      0.96 o
   6  -3   8       25.20       22.80      1.61 o
   7  -3   8        1.38        0.78      0.91 o
   8  -3   8       13.49       10.98      1.92 o
   9  -3   8        0.36        0.26      0.97 o
  -3  -2   8        0.33        0.75      1.15 o
  -2  -2   8        0.71        1.49      0.62 o
  -1  -2   8       10.49       12.37      0.98 o
   0  -2   8       13.83       12.77      1.33 o
   1  -2   8        0.44        0.45      0.46 o
   2  -2   8       29.58       30.94      1.40 o
   3  -2   8        2.07        3.88      0.80 o
   4  -2   8       72.20       72.75      2.03 o
   5  -2   8       25.61       29.98      2.75 o
   6  -2   8      228.39      252.96      5.01 o
   7  -2   8       44.47       56.50      4.01 o
   8  -2   8      115.07      124.32      4.53 o
   9  -2   8        3.47        4.93      0.89 o
  10  -2   8        7.27       10.07      1.71 o
  -4  -1   8        0.05        0.29      1.00 o
  -3  -1   8        0.97        0.50      0.71 o
  -2  -1   8        0.09        0.56      0.72 o
  -1  -1   8        0.62        0.27      0.59 o
   0  -1   8        0.00       -0.18      0.44 o
   1  -1   8        0.00       -0.51      0.51 o
   2  -1   8        2.84        1.21      0.45 o
   3  -1   8       12.67       13.53      1.07 o
   4  -1   8        0.34       -0.37      0.58 o
   5  -1   8       45.97       49.59      2.80 o
   6  -1   8       18.03       17.60      1.28 o
   7  -1   8       18.50       19.55      1.55 o
   8  -1   8        6.47        6.47      0.86 o
   9  -1   8        6.93        6.96      0.86 o
  10  -1   8        0.05        0.24      1.53 o
  -5   0   8        3.40        4.45      1.47 o
  -4   0   8       11.11        9.26      1.23 o
  -3   0   8        7.94        9.10      1.02 o
  -2   0   8       25.39       20.25      1.81 o
  -1   0   8        2.75        1.06      0.60 o
   0   0   8       20.42       17.97      0.96 o
   1   0   8        4.29        2.07      0.48 o
   2   0   8       21.69       21.19      0.75 o
   3   0   8       24.71       25.95      0.84 o
   4   0   8        6.47        5.68      0.55 o
   5   0   8       30.03       30.44      1.37 o
   6   0   8        0.00       -0.56      0.60 o
   7   0   8        1.06       -0.25      0.56 o
   8   0   8        0.98        0.40      0.83 o
   9   0   8        2.74        3.41      0.62 o
  10   0   8        4.56        3.19      1.13 o
  -5   1   8        0.87        0.19      1.58 o
  -4   1   8        0.84        0.85      0.89 o
  -3   1   8        2.96        1.71      0.78 o
  -2   1   8        2.92        3.74      0.77 o
  -1   1   8       19.39       16.70      1.04 o
   0   1   8        8.26        6.35      0.64 o
   1   1   8       16.09       12.71      0.64 o
   2   1   8       17.25       14.56      0.73 o
   3   1   8       18.10       14.99      0.72 o
   4   1   8       30.41       28.69      0.88 o
   5   1   8       26.58       26.74      0.97 o
   6   1   8        1.05       -0.17      0.44 o
   7   1   8        0.87       -0.46      0.46 o
   8   1   8        0.10        0.09      0.47 o
   9   1   8        0.32       -0.05      1.00 o
  10   1   8        0.21        0.28      1.01 o
  11   1   8        0.00        2.50      1.42 o
  -5   2   8        0.71       -0.01      0.68 o
  -4   2   8        1.06        0.72      0.74 o
  -3   2   8        1.52        1.80      0.79 o
  -2   2   8        6.28        7.25      0.70 o
  -1   2   8       42.53       36.60      1.20 o
   0   2   8       20.54       22.76      0.81 o
   1   2   8       30.42       25.36      0.81 o
   2   2   8        0.65        0.35      0.33 o
   3   2   8        2.64        1.84      0.38 o
   4   2   8       46.55       49.45      1.00 o
   5   2   8        2.10        1.89      0.46 o
   6   2   8       22.87       20.06      0.82 o
   7   2   8        0.34       -0.25      0.36 o
   8   2   8        4.69        3.36      0.43 o
   9   2   8        2.23        1.86      0.77 o
  10   2   8        1.27        2.73      1.03 o
  11   2   8        0.69        2.40      1.90 o
  -6   3   8        0.96        0.29      1.06 o
  -5   3   8        2.20        1.74      0.87 o
  -4   3   8        1.51        1.53      0.73 o
  -3   3   8        0.61        0.80      0.51 o
  -2   3   8        2.40        1.88      0.54 o
  -1   3   8        2.24        2.24      0.52 o
   0   3   8        5.45        4.42      0.60 o
   1   3   8        0.06        0.26      0.33 o
   2   3   8        0.46       -0.46      0.46 o
   3   3   8        0.66       -0.36      0.41 o
   4   3   8       10.84       10.54      0.62 o
   5   3   8       11.79        8.61      0.65 o
   6   3   8        6.58        5.38      0.52 o
   7   3   8        6.31        6.34      0.52 o
   8   3   8       25.31       29.68      1.44 o
   9   3   8        0.68        1.87      0.76 o
  10   3   8        1.66        5.26      1.14 o
  11   3   8        0.32        2.17      0.87 o
  -6   4   8        0.02       -0.97      0.97 o
  -5   4   8        0.04       -0.82      0.82 o
  -4   4   8        8.28        4.37      0.96 o
  -3   4   8       11.79       11.54      1.16 o
  -2   4   8       64.12       68.94      1.67 o
  -1   4   8       10.32       12.19      0.97 o
   0   4   8      205.71      234.90      5.07 o
   1   4   8       10.98       17.07      1.03 o
   2   4   8      261.74      262.21      3.38 o
   3   4   8       12.72       15.00      0.72 o
   4   4   8       34.52       32.07      0.93 o
   5   4   8        0.00       -0.44      0.44 o
   6   4   8        0.02       -0.07      0.36 o
   7   4   8        1.91        2.47      0.44 o
   8   4   8       17.52       24.86      1.33 o
   9   4   8        1.34        2.80      0.77 o
  10   4   8       24.86       31.07      2.30 o
  -6   5   8        0.59        0.41      1.38 o
  -5   5   8        5.75        8.26      1.40 o
  -4   5   8       31.68       33.24      1.43 o
  -3   5   8       19.55       20.55      1.21 o
  -2   5   8       80.92       82.98      1.81 o
  -1   5   8       21.64       26.01      1.12 o
   0   5   8      117.91      128.96      2.21 o
   1   5   8       64.59       72.34      1.57 o
   2   5   8      308.20      289.50      4.63 o
   3   5   8       55.55       61.15      1.19 o
   4   5   8      133.15      131.56      1.77 o
   5   5   8        5.11        4.80      0.53 o
   6   5   8        1.45        1.55      0.37 o
   7   5   8        0.91        0.80      0.39 o
   8   5   8        3.39        5.55      0.76 o
   9   5   8        0.06        0.64      0.68 o
  10   5   8        6.70        7.30      0.89 o
  -6   6   8        0.60        1.10      1.51 o
  -5   6   8        1.22        1.86      0.72 o
  -4   6   8        0.29        0.15      0.71 o
  -3   6   8        3.75        5.00      0.74 o
  -2   6   8        0.01       -0.57      0.57 o
  -1   6   8        1.98        0.34      0.49 o
   0   6   8        0.13       -0.49      0.49 o
   1   6   8       17.91       16.36      0.90 o
   2   6   8        5.18        4.30      0.49 o
   3   6   8        0.03       -0.35      0.35 o
   4   6   8        0.05       -0.35      0.45 o
   5   6   8        0.07       -0.39      0.39 o
   6   6   8        6.18        5.30      0.54 o
   7   6   8        0.70       -0.17      0.40 o
   8   6   8        0.88        0.38      0.65 o
   9   6   8        1.98        1.33      0.73 o
  10   6   8        0.25        0.47      0.64 o
  -5   7   8        1.31        2.27      0.71 o
  -4   7   8        1.94        1.25      1.07 o
  -3   7   8        0.02       -0.54      0.64 o
  -2   7   8        1.92        0.49      0.66 o
  -1   7   8        2.22        0.09      0.48 o
   0   7   8        4.34        5.01      0.52 o
   1   7   8        0.01       -0.32      0.32 o
   2   7   8        2.04        2.25      0.45 o
   3   7   8        0.93       -0.33      0.33 o
   4   7   8       17.95       19.62      1.07 o
   5   7   8        0.01       -0.34      0.34 o
   6   7   8       11.45       10.72      0.87 o
   7   7   8        1.98        2.77      0.48 o
   8   7   8        0.01       -0.14      0.67 o
   9   7   8        4.06        3.49      0.89 o
  -5   8   8        0.58       -0.30      0.83 o
  -4   8   8        0.36       -0.66      0.71 o
  -3   8   8        1.79        1.06      0.70 o
  -2   8   8        4.31        2.63      0.76 o
  -1   8   8        0.18       -0.44      0.44 o
   0   8   8       21.81       22.79      0.91 o
   1   8   8        0.64        0.84      0.53 o
   2   8   8        4.22        5.23      0.67 o
   3   8   8        0.56       -0.47      0.47 o
   4   8   8        1.11        0.45      0.43 o
   5   8   8        2.48        1.32      0.52 o
   6   8   8        1.35        1.51      0.46 o
   7   8   8        2.94        3.14      0.62 o
   8   8   8        0.66       -0.03      0.61 o
   9   8   8        0.53        1.16      1.06 o
  -4   9   8        0.13       -0.44      0.68 o
  -3   9   8        1.87        0.22      0.99 o
  -2   9   8        9.61        8.82      0.99 o
  -1   9   8        3.20        1.98      0.62 o
   0   9   8       25.15       23.90      1.17 o
   1   9   8        0.04        0.01      0.41 o
   2   9   8       18.44       16.64      1.41 o
   3   9   8        0.01       -0.35      0.41 o
   4   9   8        3.90        3.67      0.53 o
   5   9   8        2.26        2.39      0.54 o
   6   9   8        0.18       -0.40      0.66 o
   7   9   8        0.00       -0.49      0.49 o
   8   9   8        0.30       -0.77      1.03 o
  -3  10   8        0.00       -0.41      0.79 o
  -2  10   8        0.29       -0.28      0.67 o
  -1  10   8        1.05        0.61      0.77 o
   0  10   8        0.00        0.02      0.45 o
   1  10   8        0.45       -0.03      0.51 o
   2  10   8        4.03        2.00      0.67 o
   3  10   8        0.03        0.32      0.49 o
   4  10   8        1.24        0.18      0.56 o
   5  10   8        0.82        0.08      0.56 o
   6  10   8        1.57        0.33      0.53 o
  -2  11   8        2.18        3.53      1.02 o
  -1  11   8        0.16       -0.67      0.67 o
   0  11   8        0.01       -0.03      0.54 o
   1  11   8        0.02       -0.13      0.59 o
   2  11   8        0.18       -0.10      0.62 o
   3  11   8        4.26        5.14      0.71 o
   4  11   8        7.63        9.93      0.84 o
   5  11   8        2.30        3.75      0.65 o
   1  12   8        0.77        2.20      0.96 o
   2  -4   9        5.67        6.25      1.51 o
   3  -4   9        2.19        1.34      1.24 o
   4  -4   9        1.63       -1.45      1.45 o
   5  -4   9        0.47       -1.06      1.86 o
   6  -4   9        0.58       -1.27      1.27 o
   0  -3   9        0.45        1.66      0.94 o
   1  -3   9        7.00        8.63      1.16 o
   2  -3   9        2.95        2.80      1.14 o
   3  -3   9       13.70       16.74      1.59 o
   4  -3   9       15.88       20.84      3.39 o
   5  -3   9        2.14        0.40      1.17 o
   6  -3   9        6.25        6.22      2.98 o
   7  -3   9        0.10       -0.83      0.88 o
   8  -3   9        0.01       -0.77      0.77 o
  -2  -2   9        0.01        0.54      1.27 o
  -1  -2   9        3.64        4.03      1.29 o
   0  -2   9        0.03        0.44      0.98 o
   1  -2   9       11.72       12.34      1.28 o
   2  -2   9        2.80        4.16      0.66 o
   3  -2   9        0.13        0.40      0.55 o
   4  -2   9        0.39       -0.85      0.85 o
   5  -2   9        0.91       -0.66      1.18 o
   6  -2   9       23.39       30.06      3.09 o
   7  -2   9        0.00       -0.25      1.24 o
   8  -2   9        8.53        9.77      1.23 o
   9  -2   9        4.83        5.81      1.04 o
  -3  -1   9        0.00        8.12      2.34 o
  -2  -1   9        2.37        3.93      1.27 o
  -1  -1   9        2.78        2.28      0.75 o
   0  -1   9       23.06       29.04      2.32 o
   1  -1   9        0.64        0.79      0.56 o
   2  -1   9       11.03        9.51      0.96 o
   3  -1   9        5.34        3.25      0.57 o
   4  -1   9        0.13       -0.83      0.83 o
   5  -1   9        2.13        0.36      1.45 o
   6  -1   9        1.86        0.38      1.32 o
   7  -1   9        0.24        1.14      0.88 o
   8  -1   9        6.00        9.12      1.12 o
   9  -1   9        9.99       15.77      1.34 o
  -3   0   9        0.04        1.32      1.33 o
  -2   0   9        3.74        2.36      1.05 o
  -1   0   9        3.21        2.85      0.84 o
   0   0   9       11.88       11.20      1.13 o
   1   0   9       20.59       23.15      1.13 o
   2   0   9        2.62        2.57      0.60 o
   3   0   9        5.61        4.81      0.60 o
   4   0   9        1.92        1.00      0.55 o
   5   0   9        0.03       -0.60      0.60 o
   6   0   9        2.56        0.05      0.71 o
   7   0   9        0.16       -0.28      0.64 o
   8   0   9        0.00       -0.02      0.69 o
   9   0   9        0.01        0.33      0.61 o
  10   0   9        0.18        0.31      0.97 o
  -4   1   9        1.27        1.22      1.01 o
  -3   1   9        3.23        3.49      0.87 o
  -2   1   9       11.59        9.79      1.05 o
  -1   1   9       16.57       16.53      1.33 o
   0   1   9       15.55       13.29      1.04 o
   1   1   9        0.03       -0.40      0.48 o
   2   1   9       14.72       11.51      0.68 o
   3   1   9       20.60       24.10      0.95 o
   4   1   9       10.55        9.11      0.69 o
   5   1   9        0.30       -0.54      0.54 o
   6   1   9        0.00       -0.62      0.62 o
   7   1   9        0.00       -0.52      0.52 o
   8   1   9        0.00       -0.51      0.51 o
   9   1   9        5.81        6.51      1.25 o
  10   1   9        1.86        2.32      1.05 o
  -4   2   9        0.27        0.40      1.39 o
  -3   2   9        4.66        4.56      0.91 o
  -2   2   9        0.07       -0.66      0.66 o
  -1   2   9       15.71       16.72      1.08 o
   0   2   9        0.07       -0.20      0.47 o
   1   2   9        3.96        4.52      0.51 o
   2   2   9        1.42        0.27      0.39 o
   3   2   9        0.09       -0.34      0.34 o
   4   2   9        2.89        2.10      0.50 o
   5   2   9        0.00       -0.43      0.43 o
   6   2   9        7.25        7.02      0.71 o
   7   2   9        0.05       -0.44      0.44 o
   8   2   9        7.00        5.11      0.66 o
   9   2   9        0.03        0.77      0.98 o
  10   2   9        2.12        2.75      1.00 o
  -4   3   9        2.74        4.15      1.47 o
  -3   3   9        2.26        2.88      0.74 o
  -2   3   9       13.23       13.34      1.05 o
  -1   3   9        0.46       -0.07      0.50 o
   0   3   9        7.81        6.68      0.71 o
   1   3   9        9.58       11.28      0.66 o
   2   3   9        4.26        2.69      0.46 o
   3   3   9        1.71        2.03      0.49 o
   4   3   9        0.23       -0.30      0.42 o
   5   3   9        2.71        3.53      0.59 o
   6   3   9       41.74       40.72      1.25 o
   7   3   9        2.55        2.49      0.53 o
   8   3   9       16.58       14.46      0.80 o
   9   3   9        2.53        2.33      0.78 o
  10   3   9        0.87        0.55      0.98 o
  -5   4   9        1.51       -0.31      0.92 o
  -4   4   9        0.09        0.30      0.74 o
  -3   4   9        0.29       -0.61      0.96 o
  -2   4   9        0.60        0.58      0.64 o
  -1   4   9        0.60        0.26      0.53 o
   0   4   9        0.17        0.05      0.39 o
   1   4   9        1.24        1.61      0.45 o
   2   4   9        0.21        0.12      0.41 o
   3   4   9        0.49        0.85      0.54 o
   4   4   9        0.46        0.73      0.51 o
   5   4   9        5.23        7.17      0.70 o
   6   4   9        0.04       -0.46      0.46 o
   7   4   9        1.09        0.92      0.48 o
   8   4   9        0.05        0.17      0.91 o
   9   4   9        9.25       10.81      1.09 o
  10   4   9        0.36        1.70      0.80 o
  -5   5   9        0.22       -0.07      1.07 o
  -4   5   9        0.79       -0.34      0.91 o
  -3   5   9        1.02        0.25      0.59 o
  -2   5   9        0.70        0.88      0.53 o
  -1   5   9       52.00       51.43      1.55 o
   0   5   9        0.41        2.08      0.55 o
   1   5   9      137.42      153.96      2.21 o
   2   5   9       21.69       31.46      1.70 o
   3   5   9       44.82       68.10      1.35 o
   4   5   9        0.14        0.97      0.50 o
   5   5   9        8.48       10.22      0.90 o
   6   5   9        3.66        6.34      0.66 o
   7   5   9        0.04        0.07      0.40 o
   8   5   9        0.60        0.94      0.84 o
   9   5   9       13.01       18.80      2.23 o
  10   5   9        0.56        2.57      0.78 o
  -5   6   9        2.81       -1.38      1.79 o
  -4   6   9        2.04        2.37      1.05 o
  -3   6   9        0.00       -0.52      0.52 o
  -2   6   9        1.79        2.18      0.60 o
  -1   6   9        9.73        9.02      1.25 o
   0   6   9        9.62        9.41      1.03 o
   1   6   9        0.43        0.91      0.54 o
   2   6   9        6.06        5.39      0.54 o
   3   6   9        6.20        6.00      0.56 o
   4   6   9       10.53        9.83      0.76 o
   5   6   9        7.92        8.19      0.70 o
   6   6   9        1.46        1.79      0.41 o
   7   6   9        6.54        8.48      0.86 o
   8   6   9        1.00        0.43      0.75 o
   9   6   9        4.08        3.71      0.86 o
  -4   7   9        2.69        3.73      1.35 o
  -3   7   9        3.96        4.16      0.76 o
  -2   7   9        6.34        3.32      0.93 o
  -1   7   9        0.03       -0.46      0.53 o
   0   7   9        5.24        2.92      0.58 o
   1   7   9        3.72        2.00      0.59 o
   2   7   9        0.72        0.08      0.44 o
   3   7   9        3.53        2.92      0.60 o
   4   7   9        1.05        0.37      0.48 o
   5   7   9        1.10        1.01      0.52 o
   6   7   9        4.95        3.58      0.47 o
   7   7   9        0.03        0.39      0.48 o
   8   7   9        4.52        1.54      0.80 o
   9   7   9        0.06        0.14      0.74 o
  -4   8   9        1.68        0.97      1.07 o
  -3   8   9        0.17       -0.47      0.93 o
  -2   8   9        0.07       -0.73      0.73 o
  -1   8   9        0.32       -0.26      0.90 o
   0   8   9        0.00        0.04      0.43 o
   1   8   9        1.11        1.86      0.49 o
   2   8   9        0.21        0.00      0.43 o
   3   8   9        0.04       -0.22      0.47 o
   4   8   9        0.17       -0.49      0.49 o
   5   8   9        7.81        7.54      0.61 o
   6   8   9        1.92        0.78      0.48 o
   7   8   9        2.68        1.41      0.57 o
   8   8   9        1.65        1.05      0.75 o
  -3   9   9        0.21       -0.63      0.63 o
  -2   9   9        4.90        4.27      0.85 o
  -1   9   9        3.96        3.61      0.83 o
   0   9   9       14.38       13.00      0.91 o
   1   9   9        4.44        4.86      0.63 o
   2   9   9       13.63       10.16      0.99 o
   3   9   9        0.00       -0.38      0.50 o
   4   9   9        5.90        4.13      0.60 o
   5   9   9        0.35       -0.08      0.47 o
   6   9   9        3.48        2.64      0.54 o
   7   9   9        0.04       -0.51      0.51 o
  -2  10   9        0.21        0.41      0.75 o
  -1  10   9        0.06       -0.35      0.68 o
   0  10   9        0.27        0.10      0.52 o
   1  10   9        4.55        2.42      0.78 o
   2  10   9        4.58        4.43      0.79 o
   3  10   9        7.11        6.69      0.64 o
   4  10   9        1.10        1.12      0.52 o
   5  10   9        4.26        4.85      0.63 o
   6  10   9        0.01       -0.14      0.50 o
  -1  11   9        0.00       -0.66      0.79 o
   0  11   9        0.22       -1.31      1.31 o
   1  11   9        0.03       -0.63      0.63 o
   2  11   9        0.13       -0.19      0.59 o
   3  11   9        0.01       -0.05      0.58 o
   4  11   9        0.50        1.08      0.64 o
   3  -3  10        0.00       -0.81      2.00 o
   4  -3  10        0.23        0.46      2.32 o
   5  -3  10        0.58        0.69      1.38 o
   1  -2  10        1.77        2.29      0.95 o
   2  -2  10        1.48        1.52      1.30 o
   3  -2  10        0.47       -0.15      1.59 o
   4  -2  10        6.13        7.94      1.58 o
   5  -2  10        1.16        1.00      2.31 o
   6  -2  10        0.24        0.12      1.78 o
   7  -2  10        2.75        1.76      1.65 o
  -1  -1  10        1.74        2.30      0.96 o
   0  -1  10        0.23        0.35      0.99 o
   1  -1  10        3.49        4.34      1.03 o
   2  -1  10        1.23        1.09      0.88 o
   3  -1  10        0.10       -0.27      0.85 o
   4  -1  10        0.82       -0.08      1.67 o
   5  -1  10        0.72        0.22      1.12 o
   6  -1  10       23.62       28.89      2.54 o
   7  -1  10        7.04        7.78      1.90 o
   8  -1  10       31.63       33.58      3.37 o
  -2   0  10        0.50        1.11      1.69 o
  -1   0  10        2.17        3.21      1.19 o
   0   0  10        2.96        5.88      1.13 o
   1   0  10        0.02       -0.68      0.72 o
   2   0  10        0.68        3.30      0.95 o
   3   0  10        8.15        9.55      1.40 o
   4   0  10        3.70        2.89      1.69 o
   5   0  10        0.00        0.03      1.00 o
   6   0  10        0.00       -0.89      1.49 o
   7   0  10       14.38       18.20      1.33 o
   8   0  10        5.09        4.59      0.86 o
   9   0  10        9.37       10.04      0.99 o
  -2   1  10        0.24        0.27      1.14 o
  -1   1  10        2.16        0.12      0.78 o
   0   1  10        4.22        0.73      0.93 o
   1   1  10       10.08        6.13      0.96 o
   2   1  10       24.46       22.89      1.20 o
   3   1  10        4.56        2.20      0.65 o
   4   1  10       19.84       23.28      1.30 o
   5   1  10        2.99        3.88      1.09 o
   6   1  10        0.50       -0.58      0.58 o
   7   1  10        7.96       10.93      1.08 o
   8   1  10        0.10       -0.56      0.56 o
   9   1  10        1.08        2.02      1.13 o
  -3   2  10        0.73        0.86      1.40 o
  -2   2  10        0.78       -0.03      0.89 o
  -1   2  10        1.57        1.01      0.77 o
   0   2  10        0.44       -0.33      0.55 o
   1   2  10        5.17        5.24      0.71 o
   2   2  10        0.03       -0.50      0.50 o
   3   2  10        9.72        9.95      0.71 o
   4   2  10        0.01       -0.49      0.49 o
   5   2  10        2.90        1.90      0.61 o
   6   2  10        0.10       -0.52      0.52 o
   7   2  10        0.26       -0.50      0.50 o
   8   2  10        1.67        2.12      0.58 o
   9   2  10        1.05        2.20      1.17 o
  10   2  10        0.58        2.48      1.20 o
  -3   3  10        0.85        0.58      1.47 o
  -2   3  10        0.33        0.06      1.01 o
  -1   3  10        0.39        0.28      0.56 o
   0   3  10        3.05        3.10      0.76 o
   1   3  10        2.87        1.44      0.55 o
   2   3  10        0.00       -0.39      0.39 o
   3   3  10        6.44        7.76      0.72 o
   4   3  10        6.21        6.23      0.73 o
   5   3  10       10.78       11.75      0.85 o
   6   3  10        0.27       -0.54      0.54 o
   7   3  10        3.65        2.58      0.58 o
   8   3  10        2.69        2.34      0.59 o
   9   3  10        0.33        0.71      0.75 o
  10   3  10        1.32        2.68      1.04 o
  -3   4  10        1.88        1.74      1.59 o
  -2   4  10        2.02        1.65      1.07 o
  -1   4  10        1.22        1.79      0.63 o
   0   4  10        1.14        1.21      0.77 o
   1   4  10        0.57        0.41      0.44 o
   2   4  10        0.62       -0.13      0.43 o
   3   4  10        0.37       -0.44      0.44 o
   4   4  10        0.00       -0.49      0.49 o
   5   4  10        2.60        1.12      0.60 o
   6   4  10        0.38       -0.53      0.53 o
   7   4  10        6.99        7.21      0.77 o
   8   4  10        0.03       -0.20      0.53 o
   9   4  10        0.21        0.10      0.81 o
  10   4  10        0.05        0.89      0.84 o
  -3   5  10        1.65        0.92      1.43 o
  -2   5  10        0.05       -0.61      0.61 o
  -1   5  10        2.41        2.48      0.66 o
   0   5  10        0.59        0.13      0.45 o
   1   5  10        2.91        3.24      0.55 o
   2   5  10       31.86       30.09      1.12 o
   3   5  10        1.86        2.56      0.66 o
   4   5  10       82.23       77.06      1.75 o
   5   5  10        0.64        1.33      0.61 o
   6   5  10       25.96       29.37      1.40 o
   7   5  10        0.02        0.20      0.85 o
   8   5  10        7.26       11.73      1.31 o
   9   5  10        0.64        1.62      1.01 o
  -3   6  10        0.45       -0.61      0.61 o
  -2   6  10        0.35       -0.15      0.83 o
  -1   6  10        1.96        0.84      0.62 o
   0   6  10       10.97        9.31      0.87 o
   1   6  10       37.62       49.20      1.65 o
   2   6  10       72.16       70.70      1.51 o
   3   6  10       38.06       43.28      1.38 o
   4   6  10       98.20      100.77      2.08 o
   5   6  10        5.52        4.99      0.71 o
   6   6  10       27.73       32.70      1.38 o
   7   6  10        8.13       10.98      0.99 o
   8   6  10       12.20       19.42      2.69 o
   9   6  10        6.75        9.07      1.06 o
  -3   7  10        0.72        0.12      0.96 o
  -2   7  10        2.04        1.27      0.72 o
  -1   7  10        4.50        6.93      0.96 o
   0   7  10        0.84        0.67      0.69 o
   1   7  10        0.50        0.06      0.67 o
   2   7  10        1.81        0.89      0.60 o
   3   7  10        4.78        4.07      0.70 o
   4   7  10        1.32        0.28      0.59 o
   5   7  10        8.33        9.74      1.19 o
   6   7  10        0.69        0.46      0.54 o
   7   7  10        4.98        3.45      0.57 o
   8   7  10        0.01       -0.38      0.65 o
  -3   8  10        5.27        6.25      1.37 o
  -2   8  10        1.84        1.41      1.25 o
  -1   8  10        1.15        2.85      1.08 o
   0   8  10        3.11        2.46      0.55 o
   1   8  10        0.02       -0.23      0.45 o
   2   8  10        0.00       -0.39      0.39 o
   3   8  10        0.76       -0.16      0.55 o
   4   8  10        0.04       -0.48      0.48 o
   5   8  10        0.05       -0.41      0.51 o
   6   8  10        0.86        0.24      0.55 o
   7   8  10        0.66       -0.27      0.53 o
   8   8  10        0.37        0.03      1.04 o
  -2   9  10        0.09       -0.67      0.67 o
  -1   9  10        0.56       -0.67      0.67 o
   0   9  10        0.19       -0.34      0.73 o
   1   9  10        0.00       -0.57      0.57 o
   2   9  10        0.73        0.08      0.50 o
   3   9  10        0.01       -0.17      0.47 o
   4   9  10        3.04        2.96      0.67 o
   5   9  10        0.07       -0.41      0.41 o
   6   9  10        1.17       -0.63      0.75 o
   7   9  10        0.54       -0.16      0.52 o
  -1  10  10        0.06       -0.73      0.73 o
   0  10  10        0.00       -0.20      0.77 o
   1  10  10        0.09       -0.66      0.66 o
   2  10  10        2.09        1.31      0.74 o
   3  10  10        0.08        0.51      0.54 o
   4  10  10        7.08        7.04      0.71 o
   5  10  10        0.35       -0.12      0.51 o
   1  11  10        0.58        0.28      1.24 o
   2  11  10        0.01       -0.24      0.71 o
   3  11  10        0.06       -0.04      0.74 o
   2  -1  11        0.04       -0.77      1.45 o
   3  -1  11        2.30        0.60      2.00 o
   4  -1  11        0.59        0.59      1.45 o
   5  -1  11        6.99        9.12      1.81 o
   6  -1  11        0.11       -0.50      1.97 o
   1   0  11        0.22        0.99      1.01 o
   2   0  11        0.85        0.92      0.98 o
   3   0  11        0.80        1.59      0.86 o
   4   0  11        0.67        0.76      0.88 o
   5   0  11        0.00        0.26      1.30 o
   6   0  11        7.29        7.88      1.55 o
   7   0  11        0.97        0.23      1.69 o
   0   1  11        0.12        1.19      1.03 o
   1   1  11        0.12        0.45      0.78 o
   2   1  11        1.60        1.68      0.71 o
   3   1  11        0.22       -0.14      0.65 o
   4   1  11        3.75        0.82      1.56 o
   5   1  11        1.78       -0.29      1.35 o
   6   1  11        4.14        3.29      0.93 o
   7   1  11        6.23        7.62      1.04 o
   8   1  11        0.96        1.73      0.93 o
  -1   2  11        0.04       -0.74      1.03 o
   0   2  11        2.13        1.62      0.95 o
   1   2  11        3.15        1.35      0.86 o
   2   2  11        8.93        6.82      0.83 o
   3   2  11        1.74        0.24      1.31 o
   4   2  11       10.35        7.66      1.37 o
   5   2  11        0.19       -0.75      0.75 o
   6   2  11        4.35        2.71      0.68 o
   7   2  11        0.82        0.16      0.76 o
   8   2  11        1.54        1.37      0.72 o
   9   2  11        1.10        1.61      1.13 o
  -1   3  11        0.06        0.93      1.29 o
   0   3  11        0.75       -0.30      0.72 o
   1   3  11        2.69        2.47      0.79 o
   2   3  11        0.15        0.03      0.67 o
   3   3  11       11.55       12.16      1.32 o
   4   3  11        0.73       -0.31      0.60 o
   5   3  11        3.53        2.73      0.63 o
   6   3  11        5.20        5.94      0.76 o
   7   3  11        0.00       -0.44      0.76 o
   8   3  11        2.25        1.90      0.66 o
   9   3  11        0.05       -0.43      1.03 o
  -2   4  11        1.21        1.72      2.01 o
  -1   4  11        6.42        7.27      1.28 o
   0   4  11        4.58        4.92      0.89 o
   1   4  11        1.62        1.14      0.65 o
   2   4  11        6.43        6.69      0.67 o
   3   4  11        0.33        0.09      0.58 o
   4   4  11        0.66        0.14      0.56 o
   5   4  11        0.26       -0.73      0.73 o
   6   4  11        0.31       -0.52      0.52 o
   7   4  11        0.03       -0.77      0.77 o
   8   4  11        1.74        0.15      0.99 o
   9   4  11        0.01       -0.13      1.51 o
  -2   5  11        2.86        3.03      1.87 o
  -1   5  11        7.46        8.22      1.07 o
   0   5  11        2.63        1.97      0.75 o
   1   5  11        1.76        1.01      0.66 o
   2   5  11        0.76        0.58      0.61 o
   3   5  11        0.00       -0.60      0.60 o
   4   5  11        1.43        0.45      0.61 o
   5   5  11        0.09       -0.60      0.60 o
   6   5  11        0.99        0.62      0.61 o
   7   5  11        1.09       -0.38      0.62 o
   8   5  11        0.24       -0.07      1.15 o
   9   5  11        0.12        0.02      1.17 o
  -2   6  11        0.00       -0.97      0.97 o
  -1   6  11        0.16        0.07      0.98 o
   0   6  11        0.04       -0.34      0.54 o
   1   6  11        0.89        0.02      0.53 o
   2   6  11        2.31        2.97      0.72 o
   3   6  11        2.12        3.44      0.78 o
   4   6  11        1.28        2.35      0.66 o
   5   6  11       12.38       14.88      1.05 o
   6   6  11        0.07        2.11      0.80 o
   7   6  11       15.11       17.10      1.64 o
   8   6  11        0.03        1.96      0.91 o
  -2   7  11        1.92       -0.99      1.58 o
  -1   7  11        2.92        2.18      1.24 o
   0   7  11        0.92        0.85      1.09 o
   1   7  11        0.00       -0.43      0.70 o
   2   7  11        0.14        0.29      0.58 o
   3   7  11        0.03        0.38      0.58 o
   4   7  11        3.26        3.24      0.66 o
   5   7  11        0.04       -0.17      0.76 o
   6   7  11        6.83        8.00      0.87 o
   7   7  11        1.64        1.75      0.57 o
   8   7  11        0.78        2.58      0.80 o
  -1   8  11        0.80       -0.17      0.92 o
   0   8  11        3.34        2.24      0.75 o
   1   8  11        1.32        2.49      0.71 o
   2   8  11        6.01        5.87      0.80 o
   3   8  11        1.36        1.51      0.73 o
   4   8  11        0.93        1.90      0.68 o
   5   8  11        0.52        0.10      0.58 o
   6   8  11        0.00       -0.37      0.58 o
   7   8  11        1.08        0.70      0.55 o
   0   9  11        3.05        4.35      1.25 o
   1   9  11        0.17       -0.21      0.74 o
   2   9  11        0.15        0.15      0.58 o
   3   9  11        0.00       -0.52      0.59 o
   4   9  11        0.11       -0.39      0.62 o
   5   9  11        0.45       -0.55      0.55 o
   6   9  11        0.68        0.24      0.57 o
   2  10  11        4.08        2.65      1.03 o
   3  10  11        0.59        0.55      0.63 o
   4  10  11        4.11        2.64      0.66 o
   3   1  12        0.42       -0.33      1.84 o
   4   1  12        0.43        1.51      1.85 o
   5   1  12        0.01       -0.97      1.59 o
   6   1  12        0.18       -2.89      2.89 o
   2   2  12        0.00       -0.92      0.92 o
   3   2  12        0.84        0.12      0.81 o
   4   2  12        2.43       -0.62      1.67 o
   5   2  12        3.70        3.14      1.99 o
   6   2  12        2.56        0.51      1.51 o
   7   2  12        1.78        1.06      0.68 o
   1   3  12        0.91       -0.12      1.23 o
   2   3  12        0.29       -0.07      0.85 o
   3   3  12        2.22        0.56      0.97 o
   4   3  12        1.87       -0.09      0.84 o
   5   3  12        1.04       -0.97      0.99 o
   6   3  12        0.01       -0.44      0.60 o
   7   3  12        1.47        1.39      0.68 o
   0   4  12        0.12        6.33      2.75 o
   1   4  12        0.02       -0.65      0.73 o
   2   4  12        0.21       -0.36      0.96 o
   3   4  12        0.08       -0.54      0.88 o
   4   4  12        0.72       -0.07      0.78 o
   5   4  12        0.83        0.81      0.81 o
   6   4  12        0.00       -1.12      1.12 o
   7   4  12        2.39       -0.33      1.12 o
   0   5  12        5.53        3.10      1.09 o
   1   5  12        0.32       -0.09      1.12 o
   2   5  12        3.92        4.36      1.00 o
   3   5  12        1.68        0.83      0.95 o
   4   5  12        0.01       -0.68      0.68 o
   5   5  12        0.26       -0.28      0.63 o
   6   5  12        0.99       -0.12      0.67 o
   7   5  12        1.50        1.37      0.71 o
   0   6  12        1.21       -0.67      0.67 o
   1   6  12        0.72        2.05      1.10 o
   2   6  12        0.74        0.61      1.19 o
   3   6  12        0.13       -0.68      0.68 o
   4   6  12        0.62       -0.68      0.68 o
   5   6  12        0.42        0.02      0.79 o
   6   6  12        4.59        2.42      1.22 o
   7   6  12        0.18        2.20      0.77 o
   1   7  12        0.04       -0.11      1.27 o
   2   7  12        0.07       -0.40      0.99 o
   3   7  12        5.42        6.12      0.84 o
   4   7  12        9.72        6.89      0.89 o
   5   7  12        6.12        6.20      0.92 o
   6   7  12       10.38        8.40      0.99 o
   1   8  12        0.37       -0.63      0.73 o
   2   8  12        1.02        1.30      0.82 o
   3   8  12        0.20        0.23      0.76 o
   4   8  12        0.13       -0.15      0.63 o
   5   8  12        0.03        0.02      0.95 o
 
